# Supplementary material for: 1-[Phen­yl(pyridin-2-yl­amino)­meth­yl]-2-naphthol
Source: Acta Crystallogr Sect E Struct Rep Online. 2010 Oct 23;66(Pt 11):o2938. doi: 10.1107/S1600536810042327 (PMC3009335; doi:10.1107/S1600536810042327)
Supplement: Supplementary file 1 [file e-66-o2938-sup1.cif]

##############################################################################
###                                                                        ###
###        Electronic paper (Acta Crystallographica Section E)             ###
###                                                                        ###
##############################################################################
#                                                                            #
# This CIF contains the data in a paper accepted for publication in Acta     #
# Crystallographica Section E. It conforms to the requirements of Notes      #
# for Authors for Section E, and has been peer reviewed under the auspices   #
# of the IUCr Commission on Journals.                                        #
#                                                                            #
# Full details of the Crystallographic Information File format               #
# are given in the paper "The Crystallographic Information File (CIF):       #
# a New Standard Archive File for Crystallography" by S. R. Hall, F. H.      #
# Allen and I. D. Brown [Acta Cryst. (1991), A47, 655-685].                  #
#                                                                            #
# The current version of the core CIF dictionary is obtainable from          #
# ftp://ftp.iucr.org/pub/cif_core.dic. The current version number is 2.4.    #
#                                                                            #
# Software is freely available for graphical display of the structure(s) in  #
# this CIF.  For information consult the CIF home page http://www.iucr.org/  #
# cif/home.html                                                              #
#                                                                            #
# This file may be used for bona fide research purposes within the           #
# scientific community so long as proper attribution is given to the journal # 
# article from which it was obtained.                                        #
#                                                                            #
##############################################################################
                                             
data_I
_audit_creation_method     SHELXL-97
_chemical_name_systematic
;
1-[Phenyl(pyridin-2-ylamino)methyl]-2-naphthol
;
_chemical_name_common     ?
_chemical_formula_moiety     'C22 H18 N2 O'
_chemical_formula_sum     'C22 H18 N2 O'
_chemical_formula_iupac     'C22 H18 N2 O'
_chemical_formula_weight     326.38
_chemical_melting_point     ?
_symmetry_cell_setting     triclinic
_symmetry_space_group_name_H-M     'P -1'
_symmetry_space_group_name_Hall     '-P 1'
loop_
    _symmetry_equiv_pos_as_xyz
    'x, y, z'
    '-x, -y, -z'
_cell_length_a     7.5841(10)
_cell_length_b     10.1890(15)
_cell_length_c     11.9745(15)
_cell_angle_alpha     111.00(3)
_cell_angle_beta     98.64(5)
_cell_angle_gamma     90.83(3)
_cell_volume     851.7(2)
_cell_formula_units_Z     2
_cell_measurement_reflns_used     1326
_cell_measurement_theta_min     2.724
_cell_measurement_theta_max     27.37
_cell_measurement_temperature     295(2)
_exptl_crystal_description     'Prism'
_exptl_crystal_colour     'Colourless'
_exptl_crystal_size_max     0.18
_exptl_crystal_size_mid     0.15
_exptl_crystal_size_min     0.12
_exptl_crystal_density_diffrn     1.273
_exptl_crystal_density_meas     ?
_exptl_crystal_density_method     'not measured'
_exptl_crystal_F_000     344
_exptl_absorpt_coefficient_mu     0.079
_exptl_absorpt_correction_type     multi-scan
_exptl_absorpt_process_details     '(CrystalClear; Rigaku, 2005)'
_exptl_absorpt_correction_T_min     0.982
_exptl_absorpt_correction_T_max     0.990
_exptl_special_details
;
;
_diffrn_ambient_temperature     295(2)
_diffrn_radiation_type     MoK\a
_diffrn_radiation_wavelength     0.71073
_diffrn_radiation_source     'fine-focus sealed tube'
_diffrn_radiation_monochromator     graphite
_diffrn_measurement_device_type     'Rigaku SCXmini'
_diffrn_measurement_method     'CCD_Profile_fitting'
_diffrn_detector_area_resol_mean     13.6612
_diffrn_reflns_number     8701
_diffrn_reflns_av_R_equivalents     0.0777
_diffrn_reflns_av_sigmaI/netI     0.1088
_diffrn_reflns_theta_min     2.72
_diffrn_reflns_theta_max     27.46
_diffrn_reflns_theta_full     27.46
_diffrn_measured_fraction_theta_max     0.983
_diffrn_measured_fraction_theta_full     0.983
_diffrn_reflns_limit_h_min     -9
_diffrn_reflns_limit_h_max     9
_diffrn_reflns_limit_k_min     -13
_diffrn_reflns_limit_k_max     13
_diffrn_reflns_limit_l_min     -15
_diffrn_reflns_limit_l_max     15
_diffrn_standards_number     0
_diffrn_standards_interval_count     .
_diffrn_standards_interval_time     .
_diffrn_standards_decay_%     ?
_refine_special_details
;
 Refinement of F^2^ against ALL reflections.  The weighted R-factor wR and
 goodness of fit S are based on F^2^, conventional R-factors R are based
 on F, with F set to zero for negative F^2^. The threshold expression of
 F^2^ > 2sigma(F^2^) is used only for calculating R-factors(gt) etc. and is
 not relevant to the choice of reflections for refinement.  R-factors based
 on F^2^ are statistically about twice as large as those based on F, and R-
 factors based on ALL data will be even larger.
;
_reflns_number_total     3841
_reflns_number_gt     1655
_reflns_threshold_expression     I>2sigma(I)
_refine_ls_structure_factor_coef     Fsqd
_refine_ls_matrix_type     full
_refine_ls_R_factor_all     0.2089
_refine_ls_R_factor_gt     0.0965
_refine_ls_wR_factor_gt     0.1712
_refine_ls_wR_factor_ref     0.2175
_refine_ls_goodness_of_fit_ref     1.102
_refine_ls_restrained_S_all     1.102
_refine_ls_number_reflns     3841
_refine_ls_number_parameters     230
_refine_ls_number_restraints     0
_refine_ls_hydrogen_treatment     mixed
_refine_ls_weighting_scheme     calc
_refine_ls_weighting_details
         'calc w=1/[\s^2^(Fo^2^)+(0.0643P)^2^+0.0000P] where P=(Fo^2^+2Fc^2^)/3'
_atom_sites_solution_hydrogens     geom
_atom_sites_solution_primary     direct
_atom_sites_solution_secondary     difmap
_refine_ls_shift/su_max     0.000
_refine_ls_shift/su_mean     0.000
_refine_diff_density_max     0.226
_refine_diff_density_min     -0.222
_refine_ls_extinction_method     none
_refine_ls_extinction_coef     ?
loop_
    _atom_type_symbol
    _atom_type_description
    _atom_type_scat_dispersion_real
    _atom_type_scat_dispersion_imag
    _atom_type_scat_source
    'C' 'C' 0.0033 0.0016
                         'International Tables Vol C Tables 4.2.6.8 and 6.1.1.4'
    'H' 'H' 0.0000 0.0000
                         'International Tables Vol C Tables 4.2.6.8 and 6.1.1.4'
    'N' 'N' 0.0061 0.0033
                         'International Tables Vol C Tables 4.2.6.8 and 6.1.1.4'
    'O' 'O' 0.0106 0.0060
                         'International Tables Vol C Tables 4.2.6.8 and 6.1.1.4'
_computing_data_collection     'CrystalClear (Rigaku, 2005)'
_computing_cell_refinement     'CrystalClear (Rigaku, 2005)'
_computing_data_reduction     'SHELXS97 (Sheldrick, 2008)'
_computing_structure_solution     'SHELXS97 (Sheldrick, 2008)'
_computing_structure_refinement     'SHELXL97 (Sheldrick, 2008)'
_computing_molecular_graphics     'SHELXTL/PC (Sheldrick, 2008)'
_computing_publication_material     'SHELXTL/PC (Sheldrick, 2008)'
loop_
    _atom_site_type_symbol
    _atom_site_label
    _atom_site_fract_x
    _atom_site_fract_y
    _atom_site_fract_z
    _atom_site_U_iso_or_equiv
    _atom_site_adp_type
    _atom_site_calc_flag
    _atom_site_refinement_flags
    _atom_site_occupancy
    _atom_site_disorder_assembly
    _atom_site_disorder_group
    O O1 1.0666(3) 0.3873(3) 0.8523(2) 0.0617(8) Uani d . 1 . .
    H H1A 1.1414 0.4523 0.8658 0.093 Uiso d R 1 . .
    N N1 0.7935(4) 0.2729(3) 0.9263(3) 0.0566(9) Uani d . 1 . .
    H H1B 0.8964 0.3093 0.9682 0.068 Uiso d R 1 . .
    N N2 0.6664(4) 0.4120(3) 1.0857(3) 0.0530(8) Uani d . 1 . .
    C C1 0.7861(5) 0.1892(4) 0.7972(3) 0.0485(9) Uani d . 1 . .
    C C2 0.7985(5) 0.2805(4) 0.7231(3) 0.0470(9) Uani d . 1 . .
    C C3 0.9439(5) 0.3761(4) 0.7531(3) 0.0520(10) Uani d . 1 . .
    C C4 0.9660(6) 0.4595(4) 0.6832(4) 0.0642(11) Uani d . 1 . .
    H H4 1.0659 0.5228 0.7041 0.077 Uiso calc R 1 . .
    C C5 0.8400(6) 0.4467(5) 0.5847(4) 0.0700(12) Uani d . 1 . .
    H H5 0.8559 0.5009 0.5384 0.084 Uiso calc R 1 . .
    C C6 0.6862(6) 0.3526(4) 0.5520(3) 0.0604(11) Uani d . 1 . .
    C C7 0.6633(5) 0.2706(4) 0.6231(3) 0.0545(10) Uani d . 1 . .
    C C8 0.5032(6) 0.1824(4) 0.5882(4) 0.0720(13) Uani d . 1 . .
    H H8 0.4822 0.1276 0.6331 0.086 Uiso calc R 1 . .
    C C9 0.3793(7) 0.1749(5) 0.4913(5) 0.0960(17) Uani d . 1 . .
    H H9 0.2751 0.1165 0.4718 0.115 Uiso calc R 1 . .
    C C10 0.4070(8) 0.2538(6) 0.4213(5) 0.0990(19) Uani d . 1 . .
    H H10 0.3222 0.2467 0.3542 0.119 Uiso calc R 1 . .
    C C11 0.5562(7) 0.3408(5) 0.4499(4) 0.0817(14) Uani d . 1 . .
    H H11 0.5740 0.3932 0.4024 0.098 Uiso calc R 1 . .
    C C12 0.9204(5) 0.0761(4) 0.7796(3) 0.0488(9) Uani d . 1 . .
    C C13 0.9214(6) -0.0125(4) 0.8453(3) 0.0650(11) Uani d . 1 . .
    H H13 0.8439 0.0007 0.9010 0.078 Uiso calc R 1 . .
    C C14 1.0357(7) -0.1196(5) 0.8290(4) 0.0769(13) Uani d . 1 . .
    H H14 1.0342 -0.1783 0.8732 0.092 Uiso calc R 1 . .
    C C15 1.1510(6) -0.1395(5) 0.7479(4) 0.0793(13) Uani d . 1 . .
    H H15 1.2311 -0.2094 0.7388 0.095 Uiso calc R 1 . .
    C C16 1.1481(6) -0.0558(4) 0.6801(4) 0.0739(13) Uani d . 1 . .
    H H16 1.2231 -0.0718 0.6226 0.089 Uiso calc R 1 . .
    C C17 1.0346(5) 0.0526(4) 0.6962(3) 0.0607(11) Uani d . 1 . .
    H H17 1.0355 0.1096 0.6506 0.073 Uiso calc R 1 . .
    C C18 0.6481(5) 0.2977(4) 0.9857(3) 0.0476(9) Uani d . 1 . .
    C C19 0.4937(5) 0.2068(4) 0.9475(4) 0.0648(12) Uani d . 1 . .
    H H19 0.4829 0.1254 0.8784 0.078 Uiso calc R 1 . .
    C C20 0.3584(6) 0.2405(5) 1.0143(4) 0.0775(13) Uani d . 1 . .
    H H20 0.2535 0.1820 0.9890 0.093 Uiso calc R 1 . .
    C C21 0.3736(6) 0.3571(5) 1.1164(4) 0.0780(13) Uani d . 1 . .
    H H21 0.2824 0.3802 1.1625 0.094 Uiso calc R 1 . .
    C C22 0.5309(6) 0.4390(5) 1.1480(4) 0.0689(12) Uani d . 1 . .
    H H22 0.5443 0.5195 1.2181 0.083 Uiso calc R 1 . .
    H H66 0.668(4) 0.142(3) 0.776(3) 0.041(9) Uiso d . 1 . .
loop_
    _atom_site_aniso_label
    _atom_site_aniso_U_11
    _atom_site_aniso_U_22
    _atom_site_aniso_U_33
    _atom_site_aniso_U_12
    _atom_site_aniso_U_13
    _atom_site_aniso_U_23
    O1 0.0546(17) 0.0668(18) 0.0604(17) -0.0142(13) -0.0016(13) 0.0244(15)
    N1 0.0449(19) 0.068(2) 0.0469(18) -0.0050(15) 0.0048(14) 0.0102(17)
    N2 0.054(2) 0.053(2) 0.0499(18) 0.0025(15) 0.0178(15) 0.0124(17)
    C1 0.043(2) 0.050(2) 0.046(2) -0.0056(18) 0.0043(17) 0.0101(19)
    C2 0.054(2) 0.042(2) 0.043(2) 0.0036(18) 0.0096(17) 0.0126(18)
    C3 0.050(2) 0.056(2) 0.050(2) 0.0035(19) 0.0076(19) 0.019(2)
    C4 0.068(3) 0.061(3) 0.070(3) 0.006(2) 0.021(2) 0.028(2)
    C5 0.087(3) 0.074(3) 0.063(3) 0.027(3) 0.021(2) 0.038(3)
    C6 0.066(3) 0.054(3) 0.052(2) 0.018(2) 0.007(2) 0.010(2)
    C7 0.062(3) 0.047(2) 0.048(2) 0.0171(19) 0.0106(19) 0.009(2)
    C8 0.062(3) 0.061(3) 0.077(3) 0.000(2) -0.012(2) 0.016(2)
    C9 0.085(4) 0.076(3) 0.102(4) -0.002(3) -0.030(3) 0.020(3)
    C10 0.110(5) 0.081(4) 0.072(3) 0.024(3) -0.030(3) 0.005(3)
    C11 0.102(4) 0.080(3) 0.058(3) 0.037(3) 0.003(3) 0.022(3)
    C12 0.050(2) 0.050(2) 0.041(2) -0.0084(17) 0.0033(17) 0.0112(19)
    C13 0.078(3) 0.060(3) 0.058(3) -0.003(2) 0.012(2) 0.023(2)
    C14 0.106(4) 0.056(3) 0.075(3) 0.015(3) 0.015(3) 0.032(3)
    C15 0.085(4) 0.064(3) 0.089(3) 0.017(2) 0.022(3) 0.024(3)
    C16 0.086(3) 0.053(3) 0.085(3) 0.011(2) 0.033(3) 0.019(3)
    C17 0.070(3) 0.054(3) 0.060(2) 0.006(2) 0.019(2) 0.020(2)
    C18 0.046(2) 0.051(2) 0.048(2) -0.0019(17) 0.0073(17) 0.020(2)
    C19 0.060(3) 0.064(3) 0.057(2) -0.010(2) 0.013(2) 0.006(2)
    C20 0.054(3) 0.096(4) 0.083(3) -0.010(2) 0.017(2) 0.032(3)
    C21 0.063(3) 0.096(4) 0.078(3) 0.009(3) 0.033(2) 0.027(3)
    C22 0.072(3) 0.066(3) 0.064(3) 0.009(2) 0.024(2) 0.013(2)
_geom_special_details
;
 All esds (except the esd in the dihedral angle between two l.s. planes)
 are estimated using the full covariance matrix.  The cell esds are taken
 into account individually in the estimation of esds in distances, angles
 and torsion angles; correlations between esds in cell parameters are only
 used when they are defined by crystal symmetry.  An approximate (isotropic)
 treatment of cell esds is used for estimating esds involving l.s. planes.
;
loop_
    _geom_bond_atom_site_label_1
    _geom_bond_atom_site_label_2
    _geom_bond_site_symmetry_2
    _geom_bond_distance
    _geom_bond_publ_flag
    O1 C3 . 1.363(4) ?
    O1 H1A . 0.8194 ?
    N1 C18 . 1.378(4) ?
    N1 C1 . 1.466(4) ?
    N1 H1B . 0.8596 ?
    N2 C18 . 1.325(4) ?
    N2 C22 . 1.335(5) ?
    C1 C2 . 1.508(5) ?
    C1 C12 . 1.528(5) ?
    C1 H66 . 0.97(3) ?
    C2 C3 . 1.376(5) ?
    C2 C7 . 1.427(5) ?
    C3 C4 . 1.415(5) ?
    C4 C5 . 1.367(5) ?
    C4 H4 . 0.9300 ?
    C5 C6 . 1.413(6) ?
    C5 H5 . 0.9300 ?
    C6 C7 . 1.416(5) ?
    C6 C11 . 1.418(5) ?
    C7 C8 . 1.415(5) ?
    C8 C9 . 1.357(6) ?
    C8 H8 . 0.9300 ?
    C9 C10 . 1.388(7) ?
    C9 H9 . 0.9300 ?
    C10 C11 . 1.349(7) ?
    C10 H10 . 0.9300 ?
    C11 H11 . 0.9300 ?
    C12 C17 . 1.378(5) ?
    C12 C13 . 1.393(5) ?
    C13 C14 . 1.381(6) ?
    C13 H13 . 0.9300 ?
    C14 C15 . 1.366(6) ?
    C14 H14 . 0.9300 ?
    C15 C16 . 1.371(6) ?
    C15 H15 . 0.9300 ?
    C16 C17 . 1.386(5) ?
    C16 H16 . 0.9300 ?
    C17 H17 . 0.9300 ?
    C18 C19 . 1.394(5) ?
    C19 C20 . 1.368(5) ?
    C19 H19 . 0.9300 ?
    C20 C21 . 1.354(6) ?
    C20 H20 . 0.9300 ?
    C21 C22 . 1.368(6) ?
    C21 H21 . 0.9300 ?
    C22 H22 . 0.9300 ?
loop_
    _geom_angle_atom_site_label_1
    _geom_angle_atom_site_label_2
    _geom_angle_atom_site_label_3
    _geom_angle_site_symmetry_1
    _geom_angle_site_symmetry_3
    _geom_angle
    _geom_angle_publ_flag
    C3 O1 H1A . . 109.5 ?
    C18 N1 C1 . . 125.0(3) ?
    C18 N1 H1B . . 117.5 ?
    C1 N1 H1B . . 117.5 ?
    C18 N2 C22 . . 117.9(3) ?
    N1 C1 C2 . . 112.2(3) ?
    N1 C1 C12 . . 110.8(3) ?
    C2 C1 C12 . . 114.6(3) ?
    N1 C1 H66 . . 102.0(18) ?
    C2 C1 H66 . . 109.0(18) ?
    C12 C1 H66 . . 107.4(19) ?
    C3 C2 C7 . . 119.2(3) ?
    C3 C2 C1 . . 119.0(3) ?
    C7 C2 C1 . . 121.7(3) ?
    O1 C3 C2 . . 117.8(3) ?
    O1 C3 C4 . . 121.0(3) ?
    C2 C3 C4 . . 121.2(4) ?
    C5 C4 C3 . . 119.7(4) ?
    C5 C4 H4 . . 120.2 ?
    C3 C4 H4 . . 120.2 ?
    C4 C5 C6 . . 121.2(4) ?
    C4 C5 H5 . . 119.4 ?
    C6 C5 H5 . . 119.4 ?
    C5 C6 C7 . . 119.0(4) ?
    C5 C6 C11 . . 120.6(4) ?
    C7 C6 C11 . . 120.4(4) ?
    C8 C7 C6 . . 116.1(4) ?
    C8 C7 C2 . . 124.3(4) ?
    C6 C7 C2 . . 119.6(4) ?
    C9 C8 C7 . . 122.3(5) ?
    C9 C8 H8 . . 118.9 ?
    C7 C8 H8 . . 118.9 ?
    C8 C9 C10 . . 120.5(5) ?
    C8 C9 H9 . . 119.8 ?
    C10 C9 H9 . . 119.8 ?
    C11 C10 C9 . . 120.4(5) ?
    C11 C10 H10 . . 119.8 ?
    C9 C10 H10 . . 119.8 ?
    C10 C11 C6 . . 120.3(5) ?
    C10 C11 H11 . . 119.9 ?
    C6 C11 H11 . . 119.9 ?
    C17 C12 C13 . . 118.2(4) ?
    C17 C12 C1 . . 122.6(3) ?
    C13 C12 C1 . . 119.0(3) ?
    C14 C13 C12 . . 121.1(4) ?
    C14 C13 H13 . . 119.5 ?
    C12 C13 H13 . . 119.5 ?
    C15 C14 C13 . . 120.0(4) ?
    C15 C14 H14 . . 120.0 ?
    C13 C14 H14 . . 120.0 ?
    C14 C15 C16 . . 119.6(4) ?
    C14 C15 H15 . . 120.2 ?
    C16 C15 H15 . . 120.2 ?
    C15 C16 C17 . . 120.8(4) ?
    C15 C16 H16 . . 119.6 ?
    C17 C16 H16 . . 119.6 ?
    C12 C17 C16 . . 120.2(4) ?
    C12 C17 H17 . . 119.9 ?
    C16 C17 H17 . . 119.9 ?
    N2 C18 N1 . . 115.6(3) ?
    N2 C18 C19 . . 121.3(3) ?
    N1 C18 C19 . . 123.1(4) ?
    C20 C19 C18 . . 118.2(4) ?
    C20 C19 H19 . . 120.9 ?
    C18 C19 H19 . . 120.9 ?
    C21 C20 C19 . . 121.5(4) ?
    C21 C20 H20 . . 119.2 ?
    C19 C20 H20 . . 119.2 ?
    C20 C21 C22 . . 116.2(4) ?
    C20 C21 H21 . . 121.9 ?
    C22 C21 H21 . . 121.9 ?
    N2 C22 C21 . . 124.8(4) ?
    N2 C22 H22 . . 117.6 ?
    C21 C22 H22 . . 117.6 ?
loop_
    _geom_torsion_atom_site_label_1
    _geom_torsion_atom_site_label_2
    _geom_torsion_atom_site_label_3
    _geom_torsion_atom_site_label_4
    _geom_torsion_site_symmetry_1
    _geom_torsion_site_symmetry_2
    _geom_torsion_site_symmetry_3
    _geom_torsion_site_symmetry_4
    _geom_torsion
    _geom_torsion_publ_flag
    C18 N1 C1 C2 . . . . 102.8(4) ?
    C18 N1 C1 C12 . . . . -127.8(4) ?
    N1 C1 C2 C3 . . . . 56.8(4) ?
    C12 C1 C2 C3 . . . . -70.6(4) ?
    N1 C1 C2 C7 . . . . -122.9(4) ?
    C12 C1 C2 C7 . . . . 109.6(4) ?
    C7 C2 C3 O1 . . . . 177.1(3) ?
    C1 C2 C3 O1 . . . . -2.7(5) ?
    C7 C2 C3 C4 . . . . -3.2(5) ?
    C1 C2 C3 C4 . . . . 177.1(3) ?
    O1 C3 C4 C5 . . . . -179.5(3) ?
    C2 C3 C4 C5 . . . . 0.8(6) ?
    C3 C4 C5 C6 . . . . 0.8(6) ?
    C4 C5 C6 C7 . . . . 0.1(6) ?
    C4 C5 C6 C11 . . . . 179.8(4) ?
    C5 C6 C7 C8 . . . . 177.7(4) ?
    C11 C6 C7 C8 . . . . -2.0(5) ?
    C5 C6 C7 C2 . . . . -2.4(5) ?
    C11 C6 C7 C2 . . . . 177.9(4) ?
    C3 C2 C7 C8 . . . . -176.2(4) ?
    C1 C2 C7 C8 . . . . 3.6(6) ?
    C3 C2 C7 C6 . . . . 4.0(5) ?
    C1 C2 C7 C6 . . . . -176.3(3) ?
    C6 C7 C8 C9 . . . . 0.8(6) ?
    C2 C7 C8 C9 . . . . -179.1(4) ?
    C7 C8 C9 C10 . . . . 0.7(7) ?
    C8 C9 C10 C11 . . . . -1.1(8) ?
    C9 C10 C11 C6 . . . . -0.1(8) ?
    C5 C6 C11 C10 . . . . -178.0(5) ?
    C7 C6 C11 C10 . . . . 1.7(6) ?
    N1 C1 C12 C17 . . . . -132.7(4) ?
    C2 C1 C12 C17 . . . . -4.6(5) ?
    N1 C1 C12 C13 . . . . 51.0(4) ?
    C2 C1 C12 C13 . . . . 179.1(3) ?
    C17 C12 C13 C14 . . . . 1.1(6) ?
    C1 C12 C13 C14 . . . . 177.5(4) ?
    C12 C13 C14 C15 . . . . 0.4(7) ?
    C13 C14 C15 C16 . . . . -2.3(7) ?
    C14 C15 C16 C17 . . . . 2.6(7) ?
    C13 C12 C17 C16 . . . . -0.7(6) ?
    C1 C12 C17 C16 . . . . -177.0(3) ?
    C15 C16 C17 C12 . . . . -1.1(6) ?
    C22 N2 C18 N1 . . . . -178.6(3) ?
    C22 N2 C18 C19 . . . . -1.1(5) ?
    C1 N1 C18 N2 . . . . -156.4(3) ?
    C1 N1 C18 C19 . . . . 26.2(6) ?
    N2 C18 C19 C20 . . . . 1.7(6) ?
    N1 C18 C19 C20 . . . . 179.0(4) ?
    C18 C19 C20 C21 . . . . -1.4(7) ?
    C19 C20 C21 C22 . . . . 0.4(7) ?
    C18 N2 C22 C21 . . . . 0.1(6) ?
    C20 C21 C22 N2 . . . . 0.3(7) ?
loop_
    _geom_hbond_atom_site_label_D
    _geom_hbond_atom_site_label_H
    _geom_hbond_atom_site_label_A
    _geom_hbond_site_symmetry_A
    _geom_hbond_distance_DH
    _geom_hbond_distance_HA
    _geom_hbond_distance_DA
    _geom_hbond_angle_DHA
    O1 H1A N2 2_767 0.82 1.87 2.677(4) 170.3
    N1 H1B O1 . 0.86 2.35 2.767(4) 110.2
data_global
_journal_date_recd_electronic     2010-10-13
_journal_date_accepted     2010-10-19
_journal_name_full     'Acta Crystallographica, Section E'
_journal_year     2010
_journal_volume     66
_journal_issue     11
_journal_page_first     o2938
_journal_page_last     o2938
_journal_paper_category     QO
_journal_coeditor_code     BX2316
_publ_contact_author_name     'Hong Zhao*'
_publ_contact_author_address
;
School of Chemistry and Chemical
Engineering, Southeast UniVersity,
Nanjing 210096, People's Republic of China
;
_publ_contact_author_email     'zhaohong@seu.edu.cn'
_publ_contact_author_fax     ?
_publ_contact_author_phone     ?
_publ_section_title
;
1-[Phenyl(pyridin-2-ylamino)methyl]-2-naphthol
;
loop_
    _publ_author_name
    _publ_author_footnote
    _publ_author_address
    'Xiao, Jie' .
;
School of Chemistry and Chemical Engineering, Southeast University,
Nanjing 210096, People's Republic of China
;
    'Zhao, Hong' .
;
School of Chemistry and Chemical Engineering, Southeast University,
Nanjing 210096, People's Republic of China
;
