# Supplementary material for: 1-[Phen­yl(pyridin-2-yl­amino)­meth­yl]-2-naphthol
Source: Acta Crystallogr Sect E Struct Rep Online. 2010 Oct 23;66(Pt 11):o2938. doi: 10.1107/S1600536810042327 (PMC3009335; doi:10.1107/S1600536810042327)
Supplement: Supplementary file 2 [file e-66-o2938-Isup2.hkl]

# 
# h,k,l, Fc-squared, Fo-squared, sigma(Fo-squared) and status flag 
# 
data_I
_shelx_title ' I         P -1         R' 
_shelx_refln_list_code          4 
_shelx_F_calc_maximum      102.72 
_exptl_crystal_F_000       344.00 
_reflns_d_resolution_high  0.7705 
 
loop_ 
 _symmetry_equiv_pos_as_xyz 
 'x, y, z' 
 '-x, -y, -z' 
 
_cell_length_a     7.5841 
_cell_length_b    10.1890 
_cell_length_c    11.9745 
_cell_angle_alpha 111.000 
_cell_angle_beta   98.640 
_cell_angle_gamma  90.830 
 
_shelx_F_squared_multiplier     1.000 
 
loop_ 
 _refln_index_h 
 _refln_index_k 
 _refln_index_l 
 _refln_F_squared_calc 
 _refln_F_squared_meas 
 _refln_F_squared_sigma 
 _refln_observed_status 
   1   0   0       48.47       37.20      4.81 o 
   2   0   0      787.38      715.93     15.86 o 
   3   0   0       65.27       64.29      5.21 o 
   4   0   0       47.29       46.19      6.31 o 
   5   0   0        0.01        1.88      3.72 o 
   6   0   0       75.07       88.39     11.28 o 
   7   0   0      225.42      230.27     25.50 o 
   8   0   0        9.36        8.81      5.11 o 
   9   0   0        0.12       10.52      6.83 o 
  -9   1   0        1.76        5.27      7.83 o 
  -8   1   0       42.34       38.44      9.93 o 
  -7   1   0       44.67       37.97      7.45 o 
  -6   1   0       18.97       13.64      5.25 o 
  -5   1   0        1.54        2.36      8.90 o 
  -4   1   0       59.02       46.41      7.65 o 
  -3   1   0        6.84        8.30      2.20 o 
  -2   1   0      546.64      461.19      7.53 o 
  -1   1   0      536.49      477.25      5.83 o 
   1   1   0     6369.43     6149.44     33.27 o 
   2   1   0      959.12     1002.79     10.80 o 
   4   1   0        7.88        3.60      2.25 o 
   5   1   0        0.45        3.80      3.52 o 
   6   1   0        0.21        9.22      4.35 o 
   7   1   0       59.43       62.61     10.32 o 
   8   1   0        3.08        6.46     13.89 o 
   9   1   0        5.08        6.37      5.37 o 
  -9   2   0        1.39       10.89      5.31 o 
  -8   2   0        5.47       17.39      6.68 o 
  -7   2   0      171.93      186.57     15.77 o 
  -6   2   0       32.69       46.99      7.30 o 
  -5   2   0       86.31       85.22     10.91 o 
  -4   2   0        4.23        3.44      2.19 o 
  -3   2   0        1.70        3.77      2.52 o 
  -2   2   0       48.87       51.82      4.81 o 
  -1   2   0     6412.26     6531.08     46.76 o 
   0   2   0      879.22      774.18      7.82 o 
   1   2   0     2653.17     2649.96     21.62 o 
   2   2   0     3901.39     3982.51     35.24 o 
   3   2   0       10.80       11.12      4.84 o 
   4   2   0        2.44        3.34      2.33 o 
   5   2   0       40.03       43.47      4.75 o 
   6   2   0       20.59       29.78      9.32 o 
   7   2   0        4.87       11.28      5.72 o 
   8   2   0        2.02       -3.30      5.47 o 
   9   2   0        8.21        7.57      6.43 o 
  -9   3   0        0.22       -0.33     10.22 o 
  -8   3   0       38.11       31.48     13.14 o 
  -7   3   0        9.09        7.07      7.20 o 
  -6   3   0        5.74        8.47     10.02 o 
  -5   3   0        2.11        3.81      3.21 o 
  -4   3   0      179.11      178.14      6.97 o 
  -3   3   0        0.97        5.65      2.42 o 
  -2   3   0        9.71       14.96      2.66 o 
  -1   3   0        3.89        2.29      2.24 o 
   0   3   0       50.40       44.67      4.76 o 
   1   3   0      309.83      316.31      6.67 o 
   2   3   0      221.60      211.75      5.84 o 
   3   3   0     1068.86     1257.35     16.37 o 
   4   3   0       49.94       42.96      5.49 o 
   5   3   0       19.04       20.33      4.37 o 
   6   3   0      100.73       97.53      7.86 o 
   7   3   0        0.69        7.23      5.55 o 
   8   3   0        4.49       16.46      8.32 o 
   9   3   0        3.37        2.57      6.11 o 
  -9   4   0        9.05       16.47      6.93 o 
  -8   4   0       10.82        6.83      9.05 o 
  -7   4   0        0.01        8.86      8.56 o 
  -6   4   0        6.04       14.63      6.93 o 
  -5   4   0      108.11      109.20      6.26 o 
  -4   4   0        0.10        2.86      2.35 o 
  -3   4   0      125.52      120.96      6.51 o 
  -2   4   0       46.16       50.49      3.89 o 
  -1   4   0      308.77      317.73      7.04 o 
   0   4   0       27.75       27.59      3.14 o 
   1   4   0        0.50        2.65      1.72 o 
   2   4   0      230.65      271.02      6.73 o 
   3   4   0       34.02       36.00      4.05 o 
   4   4   0        2.62        7.08      5.04 o 
   5   4   0        3.85        8.59      5.84 o 
   6   4   0       12.22        5.00      3.16 o 
   7   4   0       10.01        8.44      6.67 o 
   8   4   0        0.00        2.81      8.13 o 
  -9   5   0        2.58       -1.61      9.00 o 
  -8   5   0        5.03       -0.66      6.31 o 
  -7   5   0        5.15        6.61      7.01 o 
  -6   5   0        9.41       12.56      5.16 o 
  -5   5   0        1.07        5.03      2.69 o 
  -4   5   0       39.73       40.60      4.74 o 
  -3   5   0        4.47        5.66      2.86 o 
  -2   5   0        5.82        8.08      3.23 o 
  -1   5   0      233.34      225.30      9.50 o 
   0   5   0       76.86       83.54      5.71 o 
   1   5   0        1.35        0.66      4.04 o 
   2   5   0      188.86      191.60      6.92 o 
   3   5   0        4.28        9.50      5.34 o 
   4   5   0        0.00        3.28      3.35 o 
   5   5   0       52.97       39.60     13.60 o 
   6   5   0        0.51       -0.02      3.26 o 
   7   5   0        7.80        6.99     11.29 o 
   8   5   0        1.20       13.89      7.07 o 
  -8   6   0        0.38       -1.10      6.06 o 
  -7   6   0       16.70       20.07      7.02 o 
  -6   6   0       14.97       15.61      7.06 o 
  -5   6   0        4.87        9.15      6.04 o 
  -4   6   0       15.80       14.09      3.62 o 
  -3   6   0        7.42        8.01      3.47 o 
  -2   6   0       23.30       14.08      4.34 o 
  -1   6   0       45.36       44.81      5.88 o 
   0   6   0       48.87       54.71      4.93 o 
   1   6   0      264.44      274.27     13.44 o 
   2   6   0        0.01        1.63      2.98 o 
   3   6   0      101.40      105.54      6.17 o 
   4   6   0        0.06        7.48      3.60 o 
   5   6   0        0.01        5.24      3.25 o 
   6   6   0       19.73       16.25      4.26 o 
   7   6   0        0.33        9.20      6.03 o 
   8   6   0        7.14        7.74      7.86 o 
  -8   7   0        0.22        8.68     11.02 o 
  -7   7   0        0.28       12.44      4.87 o 
  -6   7   0       28.02       20.16     10.49 o 
  -5   7   0        5.98        1.78      4.17 o 
  -4   7   0        7.60        6.87      3.19 o 
  -3   7   0        9.85       12.64      4.21 o 
  -2   7   0       58.05       61.07      7.45 o 
  -1   7   0        5.55       11.93      3.96 o 
   0   7   0       10.37        6.99      2.99 o 
   1   7   0        0.67       -0.34      3.64 o 
   2   7   0       31.83       34.36      4.79 o 
   3   7   0        0.32        0.63      3.30 o 
   4   7   0       15.47        9.81      4.10 o 
   5   7   0       12.56       11.81      4.16 o 
   6   7   0        6.52        6.38      3.54 o 
   7   7   0        0.00        3.48      5.15 o 
  -7   8   0        0.01        4.74      5.62 o 
  -6   8   0       16.51       12.23      5.12 o 
  -5   8   0       40.29       42.35      8.65 o 
  -4   8   0        0.07       -0.52      3.24 o 
  -3   8   0      129.57      123.92      9.63 o 
  -2   8   0        8.26        9.91      3.73 o 
  -1   8   0        0.81        2.49      2.36 o 
   0   8   0        4.99        4.51      2.86 o 
   1   8   0       76.92       79.88     12.02 o 
   2   8   0       17.03       14.09      4.02 o 
   3   8   0        0.02        5.47      3.40 o 
   4   8   0       37.18       37.02      5.85 o 
   5   8   0       21.48       15.60      4.29 o 
   6   8   0        1.43       -3.58      4.38 o 
  -7   9   0        1.19       18.98      8.56 o 
  -6   9   0        1.10        1.46      3.34 o 
  -5   9   0        3.74        4.48      3.50 o 
  -4   9   0        1.17        3.07      2.66 o 
  -3   9   0        0.06       -0.45      2.57 o 
  -2   9   0        1.97        5.90      4.09 o 
  -1   9   0        0.22        3.47      4.78 o 
   0   9   0       32.83       20.68     11.02 o 
   1   9   0       30.90       23.88      6.19 o 
   2   9   0       20.86       17.40      6.12 o 
   3   9   0        2.29        5.50      3.58 o 
   4   9   0        0.14       -0.08      3.49 o 
   5   9   0        0.61       12.89      7.35 o 
   6   9   0        0.90       -0.29      5.89 o 
  -6  10   0        0.63        2.14      5.16 o 
  -5  10   0        0.15        4.67      3.48 o 
  -4  10   0        4.82        6.19      4.94 o 
  -3  10   0        1.01        6.77      4.36 o 
  -2  10   0        4.15       10.64      5.87 o 
  -1  10   0        5.92       17.95     11.22 o 
   0  10   0        1.98        4.37      6.28 o 
   1  10   0       13.17       14.27     10.61 o 
   2  10   0        9.55        8.23      5.00 o 
   3  10   0        0.16        0.68      4.57 o 
   4  10   0        0.92        2.95      4.72 o 
  -5  11   0        0.01        4.91      3.89 o 
  -4  11   0        0.49        1.08      5.53 o 
  -3  11   0        0.06        0.04      3.79 o 
  -2  11   0        0.06        2.89      3.71 o 
  -1  11   0        0.22       13.21      6.80 o 
   0  11   0       16.34       12.60      6.84 o 
   1  11   0        0.01        3.19      8.90 o 
   2  11   0        4.23       11.66      7.28 o 
   3  11   0        5.63       -7.40      8.32 o 
  -2  12   0        0.00       -1.32      8.35 o 
  -1  12   0       15.29       23.26     17.37 o 
   0  12   0        4.07        4.43      5.57 o 
   1  12   0        0.14        3.99      9.10 o 
  -2 -12   1       15.49        5.01      8.66 o 
   0 -12   1        3.97        4.28      9.29 o 
   1 -12   1       11.17       10.48      4.74 o 
   2 -12   1        0.02       -0.96      4.99 o 
   3 -12   1        0.43        5.69      4.36 o 
  -4 -11   1        0.31       -2.38      8.22 o 
  -3 -11   1        0.07       -2.77      8.81 o 
  -2 -11   1        2.58        8.88      5.92 o 
  -1 -11   1       77.23       81.94     13.14 o 
   0 -11   1       15.60       12.00      6.30 o 
   1 -11   1       10.48       13.13      7.09 o 
   2 -11   1        0.52        6.48      3.48 o 
   3 -11   1        0.96       -4.95      4.95 o 
   4 -11   1        0.08        1.08      3.55 o 
   5 -11   1        3.22        3.11      6.23 o 
  -5 -10   1        0.73        2.63      7.83 o 
  -4 -10   1        0.03        7.45      8.27 o 
  -3 -10   1        2.37        1.49      3.16 o 
  -2 -10   1       11.82        8.54      4.44 o 
  -1 -10   1       28.94       26.53      9.05 o 
   0 -10   1      241.55      304.47     19.12 o 
   1 -10   1        6.57        1.87      3.83 o 
   2 -10   1        1.19       10.71      3.99 o 
   3 -10   1        7.20        4.85      2.55 o 
   4 -10   1        0.12        1.90      3.11 o 
   5 -10   1        0.07        5.16      4.11 o 
   6 -10   1        4.24       -0.83      5.06 o 
  -6  -9   1        3.24       -3.02      4.60 o 
  -5  -9   1        1.21        7.99      3.79 o 
  -4  -9   1        0.24        4.73      3.66 o 
  -3  -9   1        8.61        3.19      3.18 o 
  -2  -9   1       58.04       50.61      7.59 o 
  -1  -9   1       57.51       51.72      7.93 o 
   0  -9   1       15.21       13.99      3.73 o 
   1  -9   1       28.58       20.70      4.82 o 
   2  -9   1       12.87       17.43      4.09 o 
   3  -9   1       15.80       12.98      3.40 o 
   4  -9   1        1.10        5.95      1.96 o 
   5  -9   1        1.34       -2.82      3.27 o 
   6  -9   1        0.71        0.23      5.07 o 
   7  -9   1        0.51        4.40      4.10 o 
  -7  -8   1        4.41        5.94      7.49 o 
  -6  -8   1        0.58        6.74      4.62 o 
  -5  -8   1       21.10       23.82      5.50 o 
  -4  -8   1        2.23        3.76      3.58 o 
  -3  -8   1        0.33       -1.33      3.08 o 
  -2  -8   1       18.36       15.72      5.71 o 
  -1  -8   1      143.42      161.58     28.30 o 
   0  -8   1        6.64        9.31      3.21 o 
   1  -8   1        0.69        4.29      3.26 o 
   2  -8   1      173.29      189.77     16.56 o 
   3  -8   1       23.78        9.36      4.62 o 
   4  -8   1        4.06        3.97      2.88 o 
   5  -8   1        0.00       -3.03      3.03 o 
   6  -8   1        0.10        6.18      9.39 o 
   7  -8   1        0.18        5.36      5.47 o 
  -7  -7   1        0.50        4.16      4.81 o 
  -6  -7   1        1.05        2.33      3.31 o 
  -5  -7   1       16.94       16.47      6.82 o 
  -4  -7   1       15.45        6.53      3.43 o 
  -3  -7   1        0.16       11.31      3.61 o 
  -2  -7   1        9.83        6.93      3.76 o 
  -1  -7   1        9.49       13.14      3.57 o 
   0  -7   1       20.26       23.42      3.87 o 
   1  -7   1        0.44        4.68      2.55 o 
   2  -7   1        0.34       -1.12      2.93 o 
   3  -7   1       10.12        4.40      2.45 o 
   4  -7   1        7.58       10.80      4.02 o 
   5  -7   1        3.07        0.57      3.08 o 
   6  -7   1       15.82       32.25     15.50 o 
   8  -7   1        1.41        7.39     10.00 o 
  -8  -6   1        6.68        5.31      6.36 o 
  -7  -6   1       14.97       17.32      6.18 o 
  -6  -6   1        0.00        5.40      3.23 o 
  -5  -6   1       27.07       13.82      4.24 o 
  -4  -6   1       16.32       13.88      4.95 o 
  -3  -6   1       31.64       26.86      4.39 o 
  -2  -6   1       94.33       96.75      7.04 o 
  -1  -6   1       14.53       14.12      3.57 o 
   0  -6   1      178.78      195.36      9.12 o 
   1  -6   1       49.27       50.72      5.44 o 
   2  -6   1      274.17      313.80     16.99 o 
   3  -6   1        0.00        7.02      4.02 o 
   4  -6   1       63.79       74.23      6.55 o 
   5  -6   1       30.21       37.32      5.34 o 
   6  -6   1        0.10        2.49      6.74 o 
   7  -6   1        1.94        1.35      3.43 o 
   8  -6   1        0.00        7.84      4.43 o 
  -8  -5   1        0.18        2.28      4.97 o 
  -7  -5   1        0.70        0.63      5.68 o 
  -6  -5   1        3.75        1.34      3.11 o 
  -5  -5   1       13.26        9.20      5.30 o 
  -4  -5   1        4.98        7.19      4.93 o 
  -3  -5   1       11.71        7.03      3.89 o 
  -2  -5   1        0.09        1.06      1.86 o 
  -1  -5   1       96.94       94.25      5.97 o 
   0  -5   1        0.16        5.76      2.80 o 
   1  -5   1       71.67       58.96      5.54 o 
   2  -5   1       47.16       46.07      4.34 o 
   3  -5   1       15.22       15.21      3.31 o 
   4  -5   1       16.88       18.22      3.46 o 
   5  -5   1      229.50      234.61     11.23 o 
   6  -5   1        0.26       15.63     11.41 o 
   7  -5   1        0.03        8.05      5.51 o 
   8  -5   1        3.56        8.46     11.05 o 
   9  -5   1        0.36       13.20      5.46 o 
  -9  -4   1        0.01       -4.93      5.17 o 
  -8  -4   1        1.65       12.68      6.63 o 
  -7  -4   1        0.70       11.68      6.17 o 
  -6  -4   1       41.05       34.37      7.20 o 
  -5  -4   1       13.10       18.00      4.35 o 
  -4  -4   1       15.61       19.70      4.13 o 
  -3  -4   1      100.92      108.49      5.38 o 
  -2  -4   1      312.62      306.98      7.81 o 
  -1  -4   1       14.84        9.93      3.43 o 
   0  -4   1        0.77        3.19      1.90 o 
   1  -4   1      477.34      468.44     11.92 o 
   2  -4   1      805.39      806.14     11.00 o 
   3  -4   1      344.17      346.83      8.76 o 
   4  -4   1       30.30       32.27      4.31 o 
   5  -4   1        0.07        0.75      1.44 o 
   6  -4   1       11.36        9.31      5.19 o 
   7  -4   1        1.88        4.04      6.29 o 
   8  -4   1        2.98       -1.80      9.78 o 
   9  -4   1        0.20        5.00      6.62 o 
  -9  -3   1        6.72       14.01     11.17 o 
  -8  -3   1        0.65        3.70      9.37 o 
  -7  -3   1        2.76       -2.89      4.94 o 
  -6  -3   1        7.98        5.56      2.84 o 
  -5  -3   1        3.45        0.08      3.04 o 
  -4  -3   1        0.62        0.63      2.58 o 
  -3  -3   1       44.58       42.22      4.63 o 
  -2  -3   1     1508.65     1551.12     18.64 o 
  -1  -3   1      332.90      267.92     10.80 o 
   0  -3   1      401.57      332.33      7.00 o 
   1  -3   1      242.27      270.37      6.37 o 
   2  -3   1      103.96      122.99      4.96 o 
   3  -3   1      184.28      199.35      5.52 o 
   4  -3   1      392.32      407.26      8.33 o 
   5  -3   1       79.53       65.92      8.56 o 
   6  -3   1       81.20       99.17     12.57 o 
   7  -3   1       34.15       25.06     10.36 o 
   8  -3   1       25.44       23.63      9.85 o 
   9  -3   1        0.10        4.16      4.67 o 
  -9  -2   1        6.66        7.07     15.40 o 
  -8  -2   1        0.05       -9.29      9.29 o 
  -7  -2   1        1.48        2.24      3.70 o 
  -6  -2   1       30.10       41.08      5.03 o 
  -5  -2   1        4.69        3.71      2.06 o 
  -4  -2   1       63.49       77.21      5.68 o 
  -3  -2   1      709.11      777.29     11.86 o 
  -2  -2   1      557.77      543.56      8.53 o 
  -1  -2   1      290.65      271.83      4.23 o 
   0  -2   1       71.34       77.96      3.89 o 
   1  -2   1     1749.03     1829.72     24.86 o 
   2  -2   1        0.14       -1.45      2.14 o 
   3  -2   1      158.57      157.20      3.86 o 
   4  -2   1      310.31      337.58     12.31 o 
   5  -2   1      118.22      112.70     12.94 o 
   6  -2   1        3.94        9.88      9.10 o 
   7  -2   1       39.02       35.81      9.30 o 
   8  -2   1       54.42       61.08     16.11 o 
   9  -2   1        0.89       14.99      9.88 o 
  -9  -1   1       12.02       21.75     10.78 o 
  -8  -1   1       10.96        6.17      8.76 o 
  -7  -1   1       43.47       32.98      7.20 o 
  -6  -1   1        0.00       -2.02     11.95 o 
  -5  -1   1       21.89       16.12      2.83 o 
  -4  -1   1      119.51      142.64      7.62 o 
  -3  -1   1        9.22        6.50      2.27 o 
  -2  -1   1       21.37       17.03      3.68 o 
  -1  -1   1       63.16       57.53      2.10 o 
   1  -1   1       41.64       34.99      1.80 o 
   2  -1   1      160.43      149.15      7.59 o 
   4  -1   1       20.21        7.20      7.30 o 
   5  -1   1       10.08       10.46      5.26 o 
   6  -1   1        5.36       12.07      6.96 o 
   7  -1   1      186.18      169.63     32.70 o 
   8  -1   1       50.06       38.15     16.79 o 
   9  -1   1        4.33       10.36      6.13 o 
  -9   0   1        2.57        2.29      4.67 o 
  -8   0   1        7.70        2.85      5.84 o 
  -7   0   1      122.72      133.08     20.88 o 
  -6   0   1       95.20      103.55     11.85 o 
  -5   0   1        2.12        1.66      2.03 o 
  -4   0   1        0.18        0.22      1.63 o 
  -3   0   1        2.19        5.05      1.84 o 
  -2   0   1       48.78       43.79      5.60 o 
  -1   0   1     1686.16     1494.76     10.91 o 
   1   0   1      283.14      239.23      3.74 o 
   2   0   1        1.53       -2.97      4.18 o 
   3   0   1      223.80      213.13      8.38 o 
   4   0   1        1.89        5.28      3.36 o 
   5   0   1        1.94        5.57      3.61 o 
   6   0   1       69.99       63.19      9.56 o 
   7   0   1       57.10       50.64      8.57 o 
   8   0   1       10.51       11.00      6.60 o 
   9   0   1       11.66       18.67     10.24 o 
  -9   1   1        1.59       10.13      3.88 o 
  -8   1   1       70.85       72.45     19.93 o 
  -7   1   1       39.80       26.16      6.07 o 
  -6   1   1       96.99       90.54     11.66 o 
  -5   1   1       11.43        7.75      4.39 o 
  -4   1   1      470.43      474.71     13.61 o 
  -3   1   1       18.35       15.57      3.61 o 
  -2   1   1      286.01      269.79      6.31 o 
  -1   1   1      575.64      517.09      6.85 o 
   0   1   1      608.27      538.67      7.84 o 
   1   1   1     1919.49     1753.07     20.61 o 
   2   1   1       69.94       66.95      3.21 o 
   3   1   1      335.73      338.50      6.37 o 
   4   1   1       14.47       18.11      2.36 o 
   5   1   1       12.54       14.09      4.53 o 
   6   1   1       29.27       20.35      4.41 o 
   7   1   1       11.95       21.08     15.69 o 
   8   1   1        0.01        3.13      7.37 o 
   9   1   1        2.95        9.69      6.73 o 
  -9   2   1        6.87       12.27      5.50 o 
  -8   2   1        0.66       -0.36      6.73 o 
  -7   2   1        4.89       -3.98      5.97 o 
  -6   2   1       79.78      101.37     12.02 o 
  -5   2   1       81.34       69.86      7.30 o 
  -4   2   1       58.73       60.42      5.26 o 
  -3   2   1        4.08        6.37      2.01 o 
  -2   2   1      610.93      621.27     10.54 o 
  -1   2   1    10550.84    10145.63     50.51 o 
   0   2   1      338.20      282.16      6.84 o 
   1   2   1      376.13      334.18      7.96 o 
   2   2   1        3.14       -0.66      2.12 o 
   3   2   1       56.85       62.68      4.47 o 
   4   2   1        7.40        5.67      2.65 o 
   5   2   1       18.07       22.46      3.84 o 
   6   2   1       11.41        4.32      5.52 o 
   7   2   1        8.44        8.52      5.71 o 
   8   2   1        0.29       -0.86      6.64 o 
   9   2   1        0.01       -5.09      6.01 o 
  -9   3   1       21.83       17.43      6.86 o 
  -8   3   1        2.43        2.11      9.63 o 
  -7   3   1       19.05       22.72      7.54 o 
  -6   3   1       32.43       28.16      7.17 o 
  -5   3   1        0.20        0.10      2.18 o 
  -4   3   1      194.66      208.62     11.14 o 
  -3   3   1      526.68      525.30     12.59 o 
  -2   3   1     1242.40     1228.05     16.37 o 
  -1   3   1     2446.75     2452.66     21.75 o 
   0   3   1        4.26        0.91      1.13 o 
   1   3   1      121.95      123.89      4.22 o 
   2   3   1       61.52       76.92      4.68 o 
   3   3   1       75.17       72.75      4.47 o 
   4   3   1       11.35       13.72      3.65 o 
   5   3   1        4.52        2.04      4.84 o 
   6   3   1       78.60       75.01      6.59 o 
   7   3   1        3.51        4.54      5.56 o 
   8   3   1        1.29        3.94      8.00 o 
   9   3   1        1.89       13.67      8.88 o 
  -9   4   1        0.06        3.98      6.89 o 
  -8   4   1       11.14       19.82      5.72 o 
  -7   4   1        0.37       16.22      5.04 o 
  -6   4   1        0.23        1.77      5.69 o 
  -5   4   1       18.34       11.63      3.89 o 
  -4   4   1        1.61        3.78      2.01 o 
  -3   4   1       26.02       31.86      4.20 o 
  -2   4   1      116.52      112.15      6.14 o 
  -1   4   1       84.32       92.24      6.00 o 
   0   4   1        3.80        1.92      1.55 o 
   1   4   1      625.74      632.22      9.18 o 
   2   4   1        1.70        7.59      3.42 o 
   3   4   1        6.86        4.06      2.75 o 
   4   4   1        1.71        6.12      3.19 o 
   5   4   1        0.03       -1.00      2.83 o 
   6   4   1        0.99        4.11      6.55 o 
   7   4   1        6.21        1.32      5.59 o 
   8   4   1        0.10        1.64      8.44 o 
  -9   5   1        4.19       20.65      7.53 o 
  -8   5   1        2.40       -1.90      7.98 o 
  -7   5   1        3.21       19.14      7.51 o 
  -6   5   1       12.36       13.90      3.56 o 
  -5   5   1        1.22        0.91      2.86 o 
  -4   5   1        0.07        3.22      3.95 o 
  -3   5   1       14.80       11.09      3.04 o 
  -2   5   1      191.77      199.60     11.72 o 
  -1   5   1       37.32       43.69      4.38 o 
   0   5   1      192.78      191.16      8.13 o 
   1   5   1      244.80      250.96     19.25 o 
   2   5   1       23.33       24.07      4.05 o 
   3   5   1       14.63       11.47      3.84 o 
   4   5   1        4.62        6.90      3.58 o 
   5   5   1        7.48        5.15      4.45 o 
   6   5   1        0.09        3.25      3.37 o 
   8   5   1        5.29        3.76      5.54 o 
  -8   6   1        1.10        1.56      5.95 o 
  -7   6   1        0.64        7.17      5.25 o 
  -6   6   1       10.35        9.77      4.28 o 
  -5   6   1        1.70        4.76      2.97 o 
  -4   6   1       34.10       31.66      6.39 o 
  -3   6   1       11.32        8.03      5.23 o 
  -2   6   1       26.98       20.75      3.38 o 
  -1   6   1      324.22      340.39     17.95 o 
   0   6   1       15.55       16.06      2.80 o 
   1   6   1       19.69       29.24      6.70 o 
   2   6   1      119.74      137.23      7.17 o 
   3   6   1       13.24        5.99      3.50 o 
   4   6   1        0.04        3.27      3.13 o 
   5   6   1        5.28        4.34      4.23 o 
   6   6   1       19.32       15.04      7.54 o 
   7   6   1        0.99       -1.68      4.52 o 
  -8   7   1        0.32       -2.47      7.40 o 
  -7   7   1        5.58        1.95      6.50 o 
  -6   7   1        3.52        5.09      3.80 o 
  -5   7   1        3.04        7.07      3.19 o 
  -4   7   1        1.99        8.20      5.17 o 
  -3   7   1        2.07        7.19      2.89 o 
  -2   7   1        9.42       19.58      4.89 o 
  -1   7   1        1.01        3.30      2.10 o 
   0   7   1       39.53       36.50      7.57 o 
   1   7   1        8.84        7.58      4.07 o 
   2   7   1       38.02       39.89     12.19 o 
   3   7   1       36.96       43.61      5.68 o 
   4   7   1       35.96       40.51      7.21 o 
   5   7   1        4.26        4.92      3.48 o 
   6   7   1       11.29       15.01      5.77 o 
   7   7   1        0.30        2.99      9.34 o 
  -7   8   1        2.39       -0.75      4.67 o 
  -6   8   1        0.93        4.52      3.60 o 
  -5   8   1       18.66       22.10      4.85 o 
  -4   8   1        8.00       14.04      6.66 o 
  -3   8   1        0.52       -0.76      2.11 o 
  -2   8   1        4.24        6.40      6.83 o 
  -1   8   1        1.85        2.74      3.73 o 
   0   8   1        4.79        4.79      3.88 o 
   1   8   1       55.64       48.64      7.35 o 
   2   8   1        1.79       -0.25      2.72 o 
   3   8   1        4.62        3.66      4.57 o 
   4   8   1        0.04       12.91      4.96 o 
   5   8   1        3.14        6.54      3.92 o 
   6   8   1        1.59        1.23      4.24 o 
  -6   9   1        0.65        8.66      5.21 o 
  -5   9   1       23.05       34.57      7.93 o 
  -4   9   1       28.23       16.40      4.56 o 
  -3   9   1       35.73       23.27     10.46 o 
  -2   9   1        1.39       11.31      6.16 o 
  -1   9   1        0.20       -0.32      5.35 o 
   0   9   1        2.00       25.39      9.49 o 
   1   9   1       31.43       16.25      7.93 o 
   2   9   1       15.72       16.94      6.55 o 
   3   9   1        0.22        1.70      8.18 o 
   4   9   1       16.64       14.26      5.30 o 
   5   9   1        1.14        8.37     14.38 o 
  -5  10   1        0.41       10.74      4.23 o 
  -4  10   1       35.63       26.00      8.07 o 
  -3  10   1        1.27        6.51      6.25 o 
  -2  10   1        4.60        2.01      5.65 o 
  -1  10   1        5.56       20.38      9.00 o 
   0  10   1        6.08       11.29      5.69 o 
   1  10   1       17.58       20.41     12.94 o 
   2  10   1       11.79        7.93      5.37 o 
   3  10   1        3.04       17.96      5.75 o 
   4  10   1        2.81       -1.01      4.77 o 
  -3  11   1        4.85       16.39      5.82 o 
  -2  11   1        8.66        2.94      5.93 o 
  -1  11   1       18.09       19.64      6.30 o 
   0  11   1        0.36        2.19      7.66 o 
   1  11   1        5.16       -0.63      5.44 o 
   2  11   1       12.06        7.32      5.53 o 
  -1  12   1        1.97        6.47      7.74 o 
  -2 -12   2       10.83       32.07     13.67 o 
  -1 -12   2        1.09       -0.24      8.71 o 
   0 -12   2       24.89       32.51     13.87 o 
   1 -12   2        1.26        3.99      8.56 o 
   2 -12   2        1.09        7.28      3.43 o 
   3 -12   2        0.52       -0.62      4.86 o 
  -4 -11   2        0.01       13.92      9.00 o 
  -3 -11   2        0.43       12.51      8.66 o 
  -2 -11   2        0.15       -0.44      9.20 o 
  -1 -11   2        0.82        3.22      5.87 o 
   0 -11   2        0.66       -0.48      3.22 o 
   1 -11   2        2.23        4.59      2.74 o 
   2 -11   2        2.43        7.10      2.08 o 
   3 -11   2        1.10        0.87      5.05 o 
   4 -11   2        1.56        5.12      5.09 o 
   5 -11   2        1.28       16.74      7.83 o 
  -5 -10   2        0.27        1.76      7.06 o 
  -4 -10   2        0.64        4.29      4.59 o 
  -3 -10   2        1.10        4.52      3.26 o 
  -2 -10   2       13.03        5.45      4.17 o 
  -1 -10   2       34.70       28.34      4.61 o 
   0 -10   2       12.30       11.96      4.32 o 
   1 -10   2        1.22        5.16      3.54 o 
   2 -10   2        2.10        7.89      3.39 o 
   3 -10   2        0.56        0.16      3.09 o 
   4 -10   2        0.14        1.31      4.20 o 
   5 -10   2        0.90        0.77      3.33 o 
   6 -10   2        0.59       -5.39      5.39 o 
  -6  -9   2        1.40       13.14      5.50 o 
  -5  -9   2        5.27       -0.76      9.22 o 
  -4  -9   2        2.37        4.35      3.68 o 
  -3  -9   2        0.93        4.83      5.46 o 
  -2  -9   2        0.31        0.30      3.16 o 
  -1  -9   2       26.99       25.78      5.61 o 
   0  -9   2       44.57       44.71      5.55 o 
   1  -9   2       54.39       45.18      5.95 o 
   2  -9   2        3.26        6.08      4.05 o 
   3  -9   2        1.02        5.72      3.52 o 
   4  -9   2        0.40        3.44      3.01 o 
   5  -9   2        1.69        0.25      3.06 o 
   6  -9   2        1.03        7.38      4.66 o 
   7  -9   2        0.45        9.73      5.35 o 
  -7  -8   2        0.00       10.22      8.37 o 
  -6  -8   2        0.15        4.30      6.40 o 
  -5  -8   2        0.18        5.95      6.02 o 
  -4  -8   2        7.57       13.85      4.74 o 
  -3  -8   2        1.51        7.11      3.92 o 
  -2  -8   2       25.61       15.52      6.52 o 
  -1  -8   2       24.27       22.09      8.66 o 
   0  -8   2        1.40        4.30      4.26 o 
   1  -8   2        0.24        3.19      4.51 o 
   2  -8   2        2.69        0.81      2.99 o 
   3  -8   2        0.19       -0.31      3.73 o 
   4  -8   2        1.01        6.29      3.51 o 
   5  -8   2        0.69        2.79      3.20 o 
   6  -8   2        1.09        1.06      5.72 o 
   7  -8   2        0.00       10.90      4.06 o 
  -8  -7   2        2.14        9.78      8.86 o 
  -7  -7   2        9.94       17.57      9.00 o 
  -6  -7   2       17.94       11.45      4.20 o 
  -5  -7   2        0.08        4.39      4.30 o 
  -4  -7   2        9.13        9.62      4.56 o 
  -3  -7   2       13.85        9.62      3.41 o 
  -2  -7   2       91.80       79.29      6.40 o 
  -1  -7   2       18.81       18.55      4.70 o 
   0  -7   2       37.13       48.99      5.35 o 
   1  -7   2      232.83      236.05     13.60 o 
   2  -7   2       25.18       28.71      3.91 o 
   3  -7   2        0.04       -1.37      3.40 o 
   4  -7   2        9.72        8.21      5.91 o 
   5  -7   2        4.39        6.12      3.42 o 
   6  -7   2        4.50        3.97      4.51 o 
   7  -7   2        1.81        8.41      5.92 o 
   8  -7   2        0.27        7.83      4.69 o 
  -8  -6   2        1.56        4.14      9.29 o 
  -7  -6   2        7.44       10.09      5.44 o 
  -6  -6   2        5.59        4.52      3.21 o 
  -5  -6   2        0.54        4.37      4.21 o 
  -4  -6   2        8.06       13.18      4.04 o 
  -3  -6   2       70.26       81.53      6.59 o 
  -2  -6   2        1.87        6.46      2.81 o 
  -1  -6   2        4.54        2.76      2.47 o 
   0  -6   2       44.19       47.74      4.42 o 
   1  -6   2      195.11      220.43     11.35 o 
   2  -6   2       25.11       25.70      4.40 o 
   3  -6   2        9.97       14.41      3.58 o 
   4  -6   2        3.40        6.27      3.51 o 
   5  -6   2       19.80       16.41      5.07 o 
   6  -6   2        0.68       17.52      8.91 o 
   7  -6   2        6.06        9.02      4.81 o 
   8  -6   2        0.00       10.97      5.57 o 
  -8  -5   2        2.82        5.44      5.10 o 
  -7  -5   2        0.16        4.25      5.47 o 
  -6  -5   2       25.96       14.42      4.06 o 
  -5  -5   2       14.22       20.53      4.16 o 
  -4  -5   2        1.31        7.68      7.79 o 
  -3  -5   2       17.25       18.60      3.64 o 
  -2  -5   2      317.60      343.93      9.16 o 
  -1  -5   2        7.79       10.77      3.21 o 
   0  -5   2       91.77       98.97      5.60 o 
   1  -5   2        6.71       13.21      2.75 o 
   2  -5   2        2.79        1.70      2.28 o 
   3  -5   2       15.34       13.69      3.76 o 
   4  -5   2        8.59        5.40      2.61 o 
   5  -5   2        1.24        6.26      4.93 o 
   6  -5   2        0.05        7.24      7.88 o 
   7  -5   2        2.18        7.65      9.44 o 
   8  -5   2        3.84        4.46      4.73 o 
   9  -5   2        0.55       14.89      5.93 o 
  -9  -4   2        0.49        5.18      5.58 o 
  -8  -4   2        2.74       12.51      6.59 o 
  -7  -4   2        2.02        6.91      6.03 o 
  -6  -4   2        7.70        5.25      3.11 o 
  -5  -4   2       51.41       58.75      8.96 o 
  -4  -4   2       22.53       25.03      4.22 o 
  -3  -4   2      146.65      149.42      5.71 o 
  -2  -4   2       50.02       54.48      9.03 o 
  -1  -4   2      858.74      812.88     11.78 o 
   0  -4   2        0.93        1.10      1.74 o 
   1  -4   2        3.57        3.10      1.59 o 
   2  -4   2        7.92        7.83      2.66 o 
   3  -4   2       58.08       65.24      7.02 o 
   4  -4   2      170.18      169.55     13.71 o 
   5  -4   2       10.32       12.76     10.36 o 
   6  -4   2       57.59       71.86     13.60 o 
   7  -4   2       28.76       16.41      6.76 o 
   8  -4   2        2.04        9.35      4.92 o 
   9  -4   2        1.52       26.22      7.10 o 
  -9  -3   2       26.35       34.70      8.65 o 
  -8  -3   2        0.26       14.15      5.73 o 
  -7  -3   2        3.18        5.31      7.74 o 
  -6  -3   2       62.10       60.05      6.49 o 
  -5  -3   2       35.81       40.44      5.06 o 
  -4  -3   2        2.06        2.02      1.59 o 
  -3  -3   2      153.90      161.79      7.97 o 
  -2  -3   2      448.70      423.12      8.48 o 
  -1  -3   2        1.67       -0.53      1.20 o 
   0  -3   2     1051.47      927.02     21.44 o 
   1  -3   2      824.75      876.42     16.84 o 
   2  -3   2       12.28        6.35      3.09 o 
   3  -3   2       10.13       10.38      2.53 o 
   4  -3   2      150.73      155.42     12.91 o 
   5  -3   2       57.16       63.53      8.95 o 
   6  -3   2        9.68        4.40      5.97 o 
   7  -3   2        3.15       11.27      7.35 o 
   8  -3   2        1.49       22.97     10.56 o 
   9  -3   2        2.52       14.42      9.11 o 
  -9  -2   2        0.02        2.42      5.69 o 
  -8  -2   2        0.40       -3.63      7.42 o 
  -7  -2   2        5.34       12.32      6.93 o 
  -6  -2   2       75.17       68.21      7.83 o 
  -5  -2   2       99.19      106.42      8.16 o 
  -4  -2   2      419.52      458.79     23.28 o 
  -3  -2   2      101.71      100.21      6.89 o 
  -2  -2   2       35.79       38.37      4.12 o 
  -1  -2   2       18.99       15.06      8.64 o 
   0  -2   2     4482.05     4244.83     51.00 o 
   1  -2   2     6159.77     6271.90    170.31 o 
   2  -2   2        4.78        4.73      1.40 o 
   3  -2   2      314.50      337.12     18.69 o 
   4  -2   2        8.18        3.99      3.60 o 
   5  -2   2       11.09       22.14      7.10 o 
   7  -2   2       12.35       23.50     11.82 o 
   8  -2   2       20.41       18.69      5.79 o 
   9  -2   2        0.19       -7.25      9.34 o 
  -9  -1   2        2.44       -3.57      6.24 o 
  -8  -1   2        1.26        4.37      5.81 o 
  -7  -1   2       35.00       26.34      8.93 o 
  -6  -1   2        0.00        4.17      2.62 o 
  -5  -1   2        4.19        4.76      2.73 o 
  -4  -1   2      444.76      486.46     10.02 o 
  -3  -1   2      926.21      929.50     12.11 o 
  -2  -1   2      814.57      728.36     10.23 o 
  -1  -1   2      107.66      127.65      3.14 o 
   0  -1   2      639.77      613.13      6.71 o 
   1  -1   2     1251.07     1337.96     15.93 o 
   2  -1   2        2.97        2.43      1.15 o 
   3  -1   2      129.22      141.24      8.22 o 
   4  -1   2       58.46       50.51     10.22 o 
   5  -1   2       19.68       26.42     11.73 o 
   6  -1   2      107.12      110.17     13.24 o 
   7  -1   2       26.30       17.67      7.04 o 
   8  -1   2        8.77        4.85      6.25 o 
   9  -1   2        0.91        7.04      4.74 o 
  -9   0   2        0.61       -2.66      6.28 o 
  -8   0   2       16.39       11.93      8.59 o 
  -7   0   2       49.74       64.94     23.89 o 
  -6   0   2      151.54      147.45     17.14 o 
  -5   0   2        8.00        8.08      2.29 o 
  -4   0   2      592.61      587.86     10.91 o 
  -3   0   2        6.06        4.05      3.07 o 
  -2   0   2        1.10       -2.46      2.46 o 
  -1   0   2    10305.25    10034.53     41.81 o 
   0   0   2        5.64        2.27      0.77 o 
   2   0   2      837.50      850.74     10.51 o 
   3   0   2      293.43      288.75      5.68 o 
   4   0   2        3.10        0.68      4.30 o 
   5   0   2        2.29       -1.33      6.11 o 
   6   0   2       15.63       23.11      6.28 o 
   7   0   2       18.54       16.24      5.72 o 
   8   0   2       18.64       16.95      8.27 o 
   9   0   2        1.73       10.06      5.09 o 
  -9   1   2        1.90        3.93      7.23 o 
  -8   1   2        0.90        5.06      7.49 o 
  -7   1   2        4.37        5.23      4.68 o 
  -6   1   2       28.08       29.13      5.10 o 
  -5   1   2       70.63       70.54      6.93 o 
  -4   1   2      258.82      253.53     11.08 o 
  -3   1   2        0.89        0.42      2.05 o 
  -2   1   2     2031.34     1985.42     23.85 o 
  -1   1   2     1953.56     1866.79     25.00 o 
   0   1   2     1024.92     1018.64     13.24 o 
   1   1   2     2547.75     2590.54     26.10 o 
   2   1   2      424.11      417.96      8.05 o 
   3   1   2      969.87     1042.48     11.14 o 
   4   1   2       10.57       10.75      3.52 o 
   5   1   2        4.27        1.70      2.58 o 
   6   1   2      160.47      176.39     12.39 o 
   7   1   2       11.75       16.41      7.13 o 
   8   1   2        0.01        1.46      6.00 o 
   9   1   2        0.45        7.43     10.88 o 
  -9   2   2        0.89        9.33      8.00 o 
  -8   2   2        4.13        2.55      6.69 o 
  -7   2   2        4.19       -1.76      5.49 o 
  -6   2   2        0.06        4.67      3.34 o 
  -5   2   2       39.84       40.43      4.24 o 
  -4   2   2        4.03        2.86      2.84 o 
  -3   2   2        0.57        3.85      2.31 o 
  -2   2   2     3184.97     3241.75     33.90 o 
  -1   2   2      587.68      548.53      7.64 o 
   0   2   2     1012.15      946.45      9.90 o 
   1   2   2     1625.46     1676.54     16.82 o 
   2   2   2     1072.89     1078.65     11.35 o 
   3   2   2      337.75      328.96      9.17 o 
   4   2   2       66.41       67.14      4.65 o 
   5   2   2       84.28       89.67      5.46 o 
   6   2   2       26.83       28.40      9.39 o 
   7   2   2       26.60       35.35     10.10 o 
   8   2   2        0.31        3.99      6.02 o 
   9   2   2        7.42        2.67      6.52 o 
  -9   3   2       13.22        8.47      6.62 o 
  -8   3   2        0.61       11.83      5.95 o 
  -7   3   2        2.68       -5.67      5.67 o 
  -6   3   2        1.55        2.53      2.01 o 
  -5   3   2        3.56        2.68      2.63 o 
  -4   3   2       45.84       49.42      4.46 o 
  -3   3   2      361.65      361.09      9.94 o 
  -2   3   2       41.00       37.16      4.12 o 
  -1   3   2       55.58       56.71      8.22 o 
   0   3   2      255.74      260.38     11.44 o 
   1   3   2       10.10        5.37      3.30 o 
   2   3   2      688.49      733.23     20.66 o 
   3   3   2      124.68      114.05      5.48 o 
   4   3   2       25.97       28.26      4.37 o 
   5   3   2       27.52       27.99      5.04 o 
   6   3   2        1.39        0.21      5.22 o 
   7   3   2        1.23       14.33      7.08 o 
   8   3   2        3.06        3.61     10.78 o 
  -9   4   2       14.35       17.56      5.56 o 
  -8   4   2        0.60        7.49      6.37 o 
  -7   4   2        0.70        4.46      5.20 o 
  -6   4   2        0.31       -1.16      4.46 o 
  -5   4   2        0.15        1.91      4.53 o 
  -4   4   2        7.31        6.67      3.03 o 
  -3   4   2      154.02      163.71      9.06 o 
  -2   4   2     1028.50     1026.91     12.52 o 
  -1   4   2        6.28        8.65      3.06 o 
   0   4   2      369.26      352.53      8.81 o 
   1   4   2       28.36       23.83      3.75 o 
   2   4   2      205.96      200.88      6.94 o 
   3   4   2       42.73       33.57      4.27 o 
   4   4   2       81.73       83.28      6.35 o 
   5   4   2       20.97       15.30      6.06 o 
   6   4   2       11.29       14.17      6.11 o 
   7   4   2        4.01        4.79      6.16 o 
   8   4   2        0.37        3.07      6.06 o 
  -9   5   2        3.64       13.23     14.35 o 
  -8   5   2        1.81       -1.66      5.81 o 
  -7   5   2        0.05       -1.56      6.37 o 
  -6   5   2        0.06        3.43      4.68 o 
  -5   5   2        0.15        0.23      2.14 o 
  -4   5   2        5.77        4.65      3.72 o 
  -3   5   2       11.21        8.15      3.51 o 
  -2   5   2       39.59       34.51      3.97 o 
  -1   5   2       51.99       50.93      5.74 o 
   0   5   2        0.64        1.28      0.96 o 
   1   5   2       28.31       28.07      3.72 o 
   2   5   2       13.71        8.25      5.56 o 
   3   5   2       14.99       11.66      4.59 o 
   4   5   2        0.57        2.59      3.67 o 
   5   5   2        0.69        1.78      3.28 o 
   6   5   2        7.89       12.70      5.26 o 
   7   5   2        3.15        2.82      5.28 o 
   8   5   2        2.79       -2.59      5.60 o 
  -8   6   2       15.88        5.99      7.25 o 
  -7   6   2        0.01        2.25      3.17 o 
  -6   6   2        4.62        5.79      3.02 o 
  -5   6   2       29.12       32.83      5.45 o 
  -4   6   2        4.84        8.63      3.58 o 
  -3   6   2        4.54        6.70      2.90 o 
  -2   6   2        4.79        3.89      3.73 o 
  -1   6   2      144.17      136.99     12.18 o 
   0   6   2      139.49      113.82     16.79 o 
   1   6   2        6.20        6.42      4.55 o 
   2   6   2      201.34      222.58     11.12 o 
   3   6   2       26.73       25.56      5.57 o 
   4   6   2        0.01        5.45      3.17 o 
   5   6   2        1.87        1.64      3.19 o 
   7   6   2        0.51       -0.98      5.06 o 
  -8   7   2        0.00       16.79      5.01 o 
  -7   7   2       13.76       11.50     11.22 o 
  -6   7   2        0.36        5.11      3.15 o 
  -5   7   2        2.23        1.53      3.78 o 
  -4   7   2       23.25       23.16      3.98 o 
  -3   7   2        0.74        4.27      4.38 o 
  -2   7   2        5.93        6.90      5.55 o 
  -1   7   2        6.23       12.84      6.49 o 
   0   7   2        6.03        2.63      7.40 o 
   1   7   2       24.16       14.52      4.51 o 
   2   7   2       64.80       55.47      5.31 o 
   3   7   2       80.42       88.23     14.75 o 
   4   7   2        2.19        3.82      3.30 o 
   5   7   2        0.16        3.67      3.79 o 
   6   7   2        0.12        6.77      7.64 o 
  -7   8   2        2.18       18.44      7.64 o 
  -6   8   2       18.92       18.04      7.30 o 
  -5   8   2        3.20       14.58      6.24 o 
  -4   8   2       23.07       18.95      6.09 o 
  -3   8   2       10.23        5.77      5.67 o 
  -2   8   2        9.28        9.39      5.91 o 
  -1   8   2        8.60        5.19     10.39 o 
   0   8   2        2.16        3.57      5.44 o 
   1   8   2       26.49       20.99      8.54 o 
   2   8   2        1.91        1.70      5.79 o 
   3   8   2        2.71        4.30      5.25 o 
   4   8   2       23.15       42.48     11.48 o 
   5   8   2       16.90       20.50      8.42 o 
   6   8   2        0.00        3.70      7.10 o 
  -6   9   2        0.74        3.36      4.62 o 
  -5   9   2        4.77        0.13      4.60 o 
  -4   9   2        8.32       16.75     10.80 o 
  -3   9   2        2.00        2.56      5.64 o 
  -2   9   2       14.28       11.48      6.01 o 
  -1   9   2        0.52        7.83      5.69 o 
   0   9   2        1.68        4.12      5.32 o 
   1   9   2        0.08       12.96      8.31 o 
   2   9   2       10.39        5.09     10.10 o 
   3   9   2       15.52        4.16      8.03 o 
   4   9   2        4.39       16.11      6.48 o 
   5   9   2        1.78        2.97      7.18 o 
  -5  10   2        2.87       11.68     10.63 o 
  -4  10   2        0.43        5.52      4.43 o 
  -3  10   2        0.39       10.48     10.66 o 
  -2  10   2        0.04       17.65      6.40 o 
  -1  10   2       12.43       10.72      9.02 o 
   0  10   2        0.71        6.63      6.83 o 
   1  10   2        0.68       -0.87      5.59 o 
   2  10   2        9.78        2.29      5.55 o 
   3  10   2        2.84        7.57      5.53 o 
  -3  11   2        1.71        2.67      6.33 o 
  -2  11   2        0.25       16.13      7.55 o 
  -1  11   2        3.96       16.69      7.08 o 
   0  11   2        0.00        9.92      6.04 o 
   1  11   2        2.10        2.44      6.86 o 
   2  11   2        0.25        4.82      7.40 o 
  -3 -12   3        1.43       -0.58      9.10 o 
  -1 -12   3        0.10        5.06      9.59 o 
   0 -12   3        9.08       17.23     10.02 o 
   1 -12   3        2.36        7.15      9.34 o 
   2 -12   3        0.03       -2.43      8.37 o 
   3 -12   3        2.44        1.50      4.77 o 
   4 -12   3        0.02        1.12      4.53 o 
  -4 -11   3       13.56       13.17      5.41 o 
  -3 -11   3        2.28        9.39      5.32 o 
  -2 -11   3       31.04       16.16      8.86 o 
  -1 -11   3       11.93       13.07      4.50 o 
   0 -11   3        5.73        3.58      1.96 o 
   1 -11   3        0.06        2.21      2.94 o 
   2 -11   3        3.71        6.02      4.47 o 
   3 -11   3        0.27        5.62      4.10 o 
   4 -11   3        1.45        7.71      3.68 o 
   5 -11   3        3.28        5.54      4.65 o 
  -6 -10   3        1.12        0.29      4.96 o 
  -5 -10   3        0.11        5.77      7.35 o 
  -4 -10   3        0.66        4.73      4.89 o 
  -3 -10   3        0.44        5.99      5.03 o 
  -2 -10   3        1.67        5.91      5.36 o 
  -1 -10   3      286.75      321.30     57.23 o 
   0 -10   3       12.78        5.37      6.90 o 
   1 -10   3       12.13        8.23      2.41 o 
   2 -10   3        7.77       10.73      3.96 o 
   3 -10   3        6.14        8.79      2.89 o 
   4 -10   3        0.02        2.99      2.84 o 
   5 -10   3       21.73       22.78      6.53 o 
   6 -10   3       10.51        7.24      5.35 o 
  -6  -9   3        0.14        4.94      8.15 o 
  -5  -9   3        6.42       14.22      5.60 o 
  -4  -9   3        5.47       10.06      5.61 o 
  -3  -9   3        2.17        4.21      3.27 o 
  -2  -9   3      154.41      165.52     23.87 o 
  -1  -9   3        1.12        3.85      2.78 o 
   0  -9   3       47.90       50.92      6.11 o 
   1  -9   3       21.71        9.72      5.92 o 
   2  -9   3        2.83        5.28      3.88 o 
   3  -9   3        0.05        7.25      2.93 o 
   4  -9   3        0.49        9.11      3.23 o 
   5  -9   3        0.01        4.54      6.84 o 
   6  -9   3       17.71       20.64      7.68 o 
   7  -9   3        0.01        5.44      4.10 o 
  -7  -8   3        0.00        2.63      5.47 o 
  -6  -8   3        5.96       14.69     12.97 o 
  -5  -8   3        2.01        4.51      3.30 o 
  -4  -8   3        1.64        4.85      2.94 o 
  -3  -8   3        1.19        3.11      3.23 o 
  -2  -8   3       89.86       86.49      8.30 o 
  -1  -8   3        0.13        4.84      2.55 o 
   0  -8   3       44.37       31.53      5.28 o 
   1  -8   3      396.16      435.56     23.21 o 
   2  -8   3        2.77        6.30      5.08 o 
   3  -8   3        9.97       12.98      3.62 o 
   4  -8   3        1.95        3.26      3.00 o 
   5  -8   3        4.87       14.21      4.35 o 
   6  -8   3        1.64        0.09      5.31 o 
   7  -8   3        0.17        4.73      6.46 o 
  -8  -7   3        2.26        0.15      8.86 o 
  -7  -7   3        5.95       -4.20      4.20 o 
  -6  -7   3        1.70        7.42      3.76 o 
  -5  -7   3        9.81        2.91      3.13 o 
  -4  -7   3        0.20        2.06      4.61 o 
  -3  -7   3      104.92       98.05      9.16 o 
  -2  -7   3        3.77       -0.85      4.99 o 
  -1  -7   3       22.57       24.73      4.87 o 
   0  -7   3        4.44        8.21      5.23 o 
   1  -7   3        5.27        7.40      3.07 o 
   2  -7   3      204.75      185.22     11.72 o 
   3  -7   3        9.48       12.99      3.48 o 
   4  -7   3        0.03        9.31      4.48 o 
   5  -7   3       16.24       16.80      4.15 o 
   6  -7   3        4.75        9.39      6.48 o 
   7  -7   3        0.15       -1.48      4.23 o 
   8  -7   3        4.85       10.50      3.96 o 
  -7  -6   3        1.30        6.26      3.72 o 
  -6  -6   3       46.09       51.80      6.21 o 
  -5  -6   3        2.14        5.33      3.71 o 
  -4  -6   3       24.60       25.91      4.35 o 
  -3  -6   3      101.58      119.34      6.64 o 
  -2  -6   3       66.19       66.80      4.66 o 
  -1  -6   3       90.80       89.46      5.89 o 
   0  -6   3        3.02        2.48      1.97 o 
   1  -6   3      198.87      215.68     12.28 o 
   2  -6   3       30.02       29.98      5.70 o 
   3  -6   3       43.40       52.46      6.78 o 
   4  -6   3       73.26       79.11      7.20 o 
   5  -6   3        0.73        3.44      2.21 o 
   6  -6   3        3.63        5.59      4.32 o 
   7  -6   3        1.57       -0.09      8.56 o 
   8  -6   3        1.02        5.79      6.01 o 
  -8  -5   3       12.58       11.78      6.15 o 
  -7  -5   3        9.91        4.58      2.92 o 
  -6  -5   3        1.69        1.28      4.09 o 
  -5  -5   3       28.69       22.26      4.42 o 
  -4  -5   3        0.46        6.52      3.80 o 
  -3  -5   3       44.77       44.54      4.65 o 
  -2  -5   3      405.95      417.84      9.29 o 
  -1  -5   3      105.95       87.63      7.43 o 
   0  -5   3      262.04      237.66     14.91 o 
   1  -5   3        1.76        2.71      2.08 o 
   2  -5   3        0.77        0.85      3.45 o 
   3  -5   3       13.10       19.45      3.76 o 
   4  -5   3       97.00       94.09      6.26 o 
   5  -5   3       29.44       27.56      7.54 o 
   6  -5   3       10.13        8.30      3.05 o 
   7  -5   3       13.37       10.12      7.49 o 
   8  -5   3        0.10        3.70     13.33 o 
  -9  -4   3        8.94       12.70     13.58 o 
  -8  -4   3       18.43       13.13      6.36 o 
  -7  -4   3        7.18       -0.30      4.49 o 
  -6  -4   3       11.72       15.91      4.34 o 
  -5  -4   3       20.56       24.51      4.23 o 
  -4  -4   3        5.56        5.95      3.49 o 
  -3  -4   3        2.09        4.46      2.21 o 
  -2  -4   3      244.05      234.53     10.39 o 
  -1  -4   3      800.96      760.70     20.49 o 
   0  -4   3     2310.18     2403.16     45.69 o 
   1  -4   3      288.90      275.21     13.15 o 
   2  -4   3      557.82      585.06     15.85 o 
   3  -4   3       16.47       12.49      2.71 o 
   4  -4   3       21.71       12.62      6.81 o 
   5  -4   3        0.10        5.52      3.48 o 
   6  -4   3        0.21        2.57      7.40 o 
   7  -4   3       13.95       12.52      5.35 o 
   8  -4   3       16.01       11.99      6.84 o 
   9  -4   3        4.24        6.97      5.71 o 
  -9  -3   3        7.89       10.71      8.86 o 
  -8  -3   3        0.38        8.27      4.89 o 
  -7  -3   3       49.56       54.11      6.41 o 
  -6  -3   3       65.52       77.52      8.88 o 
  -5  -3   3        2.06        3.73      2.69 o 
  -4  -3   3       48.31       47.03      4.95 o 
  -3  -3   3       28.73       35.48      3.79 o 
  -2  -3   3       65.99       73.80      4.65 o 
  -1  -3   3       16.18       16.01      7.79 o 
   0  -3   3      477.39      437.67     16.79 o 
   1  -3   3      200.51      211.00      6.90 o 
   2  -3   3        0.10       -0.21      1.75 o 
   3  -3   3      252.10      248.53      6.60 o 
   4  -3   3        4.88       12.85      6.67 o 
   5  -3   3       12.23        8.27      6.86 o 
   6  -3   3        5.39        7.30      6.47 o 
   7  -3   3       12.00       11.82      4.82 o 
   8  -3   3        0.69        5.64      7.54 o 
  -9  -2   3        0.64       -0.58      6.72 o 
  -8  -2   3        1.73        9.55      5.02 o 
  -7  -2   3       28.38       29.89     12.70 o 
  -6  -2   3      292.50      305.39     17.19 o 
  -5  -2   3       27.22       20.89      4.01 o 
  -4  -2   3      235.38      254.31     10.21 o 
  -3  -2   3       76.16       67.38      5.34 o 
  -2  -2   3       60.55       51.38      4.21 o 
  -1  -2   3      332.68      303.68     14.32 o 
   0  -2   3     1524.75     1459.80     32.70 o 
   1  -2   3     3785.94     3885.50     47.55 o 
   2  -2   3      360.41      343.02      6.43 o 
   3  -2   3      318.92      299.69     19.39 o 
   4  -2   3      393.12      426.15     14.36 o 
   5  -2   3       91.04       84.75      9.92 o 
   6  -2   3       14.48       17.15      8.54 o 
   7  -2   3       27.59       35.23     13.92 o 
   8  -2   3       11.27       12.70      9.68 o 
   9  -2   3        0.08        7.41      9.49 o 
  -9  -1   3        0.19        9.58      5.51 o 
  -8  -1   3        0.02        7.10      5.60 o 
  -7  -1   3       13.46       10.80      7.08 o 
  -6  -1   3        0.81        6.92      2.62 o 
  -5  -1   3        8.46       12.65      3.16 o 
  -4  -1   3        4.28        3.91      2.65 o 
  -3  -1   3      324.70      303.93      8.70 o 
  -2  -1   3       32.72       27.01      3.04 o 
  -1  -1   3       11.41       12.68      2.36 o 
   0  -1   3       92.67       97.71      4.86 o 
   1  -1   3      567.25      564.89     11.19 o 
   2  -1   3       56.90       57.03      5.22 o 
   3  -1   3       54.85       58.51      6.19 o 
   4  -1   3      123.69      125.87     10.96 o 
   5  -1   3       48.85       94.35     16.98 o 
   6  -1   3       75.55       76.93     13.33 o 
   7  -1   3        0.22       13.43      7.46 o 
   8  -1   3        4.72        4.32      4.02 o 
   9  -1   3        1.48       -0.74      6.62 o 
  -9   0   3        4.62       10.29      4.45 o 
  -8   0   3       29.53       35.66      9.37 o 
  -7   0   3        0.26        3.04      4.42 o 
  -6   0   3      102.69      106.08     17.84 o 
  -5   0   3       90.61       84.86      9.69 o 
  -4   0   3       97.30      103.14      6.89 o 
  -3   0   3        0.23        3.79      2.43 o 
  -2   0   3      423.49      389.34      6.99 o 
  -1   0   3      283.09      250.61      6.18 o 
   0   0   3      190.02      173.47     11.85 o 
   1   0   3      455.66      439.91      7.29 o 
   2   0   3       32.84       29.35      3.35 o 
   3   0   3       29.73       28.56      2.96 o 
   4   0   3       50.60       41.93     10.97 o 
   5   0   3      191.13      194.56     14.53 o 
   6   0   3       86.85       81.16     12.37 o 
   7   0   3        4.57        3.61      6.19 o 
   8   0   3        0.22       10.71      7.38 o 
   9   0   3        0.07        0.35      6.63 o 
  -9   1   3        0.03       -0.39      6.00 o 
  -8   1   3        5.64       12.45      7.06 o 
  -7   1   3       42.17       37.44      8.34 o 
  -6   1   3       49.49       60.58      7.89 o 
  -5   1   3        0.79       10.48      3.43 o 
  -4   1   3       65.20       61.03      5.82 o 
  -3   1   3      436.84      427.29     10.78 o 
  -2   1   3        0.01        0.63      2.07 o 
  -1   1   3      513.83      479.69      6.72 o 
   0   1   3       34.89       33.91      4.33 o 
   1   1   3       26.63       29.77      3.78 o 
   2   1   3        9.03        3.57      1.94 o 
   3   1   3      362.02      336.85      9.50 o 
   4   1   3       38.90       35.84      3.52 o 
   5   1   3      244.29      275.43     13.66 o 
   6   1   3       83.33       89.15      9.51 o 
   7   1   3        3.77       -1.57      5.80 o 
   8   1   3        0.18       16.92      9.37 o 
  -9   2   3        2.57        1.01     11.09 o 
  -8   2   3        7.34        8.87      4.06 o 
  -7   2   3       24.36       17.64      5.35 o 
  -6   2   3       83.33       75.97     10.87 o 
  -5   2   3      167.54      176.75     11.87 o 
  -4   2   3       83.44       88.82      6.72 o 
  -3   2   3        3.03        4.96      3.90 o 
  -2   2   3     1924.73     1930.47     19.79 o 
  -1   2   3       37.92       34.91      6.44 o 
   0   2   3        0.05       -0.06      1.00 o 
   1   2   3        6.92        3.08      2.07 o 
   2   2   3      169.67      165.37      6.82 o 
   3   2   3       45.07       47.80      4.25 o 
   4   2   3        0.52        2.08      2.25 o 
   5   2   3        5.34        4.10      2.26 o 
   6   2   3        6.17       10.09      8.59 o 
   7   2   3        7.68        4.97      5.83 o 
   8   2   3        1.65        5.27      6.25 o 
  -9   3   3        0.16       12.78      7.12 o 
  -8   3   3        3.22        5.37      8.08 o 
  -7   3   3       45.97       43.28     10.10 o 
  -6   3   3        9.60       10.26      3.01 o 
  -5   3   3      103.06      112.01     14.39 o 
  -4   3   3        0.02        1.26      3.09 o 
  -3   3   3      340.38      349.61      9.19 o 
  -2   3   3     1029.78     1034.46     12.72 o 
  -1   3   3       19.37       17.56      4.95 o 
   0   3   3      144.25      155.27     10.23 o 
   1   3   3       11.25        9.50      2.49 o 
   2   3   3        0.01        0.86      2.42 o 
   3   3   3        0.59       -2.74      2.74 o 
   4   3   3       28.42       36.54      4.50 o 
   5   3   3      123.31      109.50     11.97 o 
   6   3   3        0.00        6.42      8.90 o 
   7   3   3        3.74        2.31      6.35 o 
   8   3   3        9.79       16.16      7.30 o 
  -9   4   3        2.20        0.22      5.77 o 
  -8   4   3        0.00       -1.07      6.23 o 
  -7   4   3        2.85        6.05      3.91 o 
  -6   4   3       54.28       54.53      7.09 o 
  -5   4   3      120.81      134.80     13.71 o 
  -4   4   3       54.12       54.21      5.69 o 
  -3   4   3     1197.71     1245.19     36.45 o 
  -2   4   3      101.72       96.93      6.23 o 
  -1   4   3        6.11        7.62      6.47 o 
   0   4   3      326.11      339.13     14.22 o 
   1   4   3        2.86        5.26      3.11 o 
   2   4   3       89.56       82.41      5.48 o 
   3   4   3       20.27       18.36      5.23 o 
   4   4   3      150.55      168.35      9.03 o 
   5   4   3        4.37        5.03      3.20 o 
   6   4   3        0.61       15.76      6.84 o 
   7   4   3        5.67        5.84      5.47 o 
   8   4   3        6.11       10.11      7.10 o 
  -8   5   3        3.01       11.88      5.51 o 
  -7   5   3        2.73        5.87     11.48 o 
  -6   5   3        1.38        3.20      3.32 o 
  -5   5   3       18.09       16.35      3.09 o 
  -4   5   3        0.93        6.80      2.73 o 
  -3   5   3        5.30        6.24      2.83 o 
  -2   5   3        3.04        0.82      2.21 o 
  -1   5   3      185.97      183.83     15.71 o 
   0   5   3      259.83      258.05     15.86 o 
   1   5   3       37.30       38.52      6.36 o 
   2   5   3        1.37        1.18      2.85 o 
   3   5   3       68.84       71.57     12.58 o 
   4   5   3        8.72        5.53      3.25 o 
   5   5   3        0.00        5.90      3.42 o 
   6   5   3        2.30        5.08      5.18 o 
   7   5   3       21.96       21.49      7.04 o 
  -7   6   3        9.14        4.04      5.74 o 
  -6   6   3        0.61        1.77      3.35 o 
  -5   6   3       50.65       52.14      6.05 o 
  -4   6   3      192.93      199.59      9.87 o 
  -3   6   3       44.96       47.35      7.24 o 
  -2   6   3       10.14       18.45      6.21 o 
  -1   6   3        0.49       10.25      5.34 o 
   0   6   3      146.64      179.26     11.44 o 
   1   6   3       75.01       85.58      9.45 o 
   2   6   3       75.32       68.43      5.41 o 
   3   6   3        8.14        4.73      2.76 o 
   4   6   3        0.38        0.72      3.57 o 
   5   6   3        7.87        7.47      3.55 o 
   6   6   3        0.41        2.96      4.65 o 
   7   6   3        0.01       -0.34      7.83 o 
  -7   7   3        1.74        6.86      7.54 o 
  -6   7   3        0.56        4.30      3.65 o 
  -5   7   3        4.47        5.20      4.49 o 
  -4   7   3       46.93       40.00      8.35 o 
  -3   7   3       13.61       16.42      6.88 o 
  -2   7   3        1.20        6.78      9.34 o 
  -1   7   3       10.86       12.03      9.10 o 
   0   7   3       12.50       19.17     10.56 o 
   1   7   3       25.96       39.85      8.42 o 
   2   7   3       69.98       59.41     12.85 o 
   3   7   3        2.69       18.14      6.69 o 
   4   7   3        1.11        3.61      3.44 o 
   5   7   3       24.53       31.52      7.62 o 
  -7   8   3        2.48       -9.98      9.98 o 
  -6   8   3        3.13        8.94      7.79 o 
  -5   8   3        2.33        3.88      6.42 o 
  -4   8   3        3.26        7.56      5.39 o 
  -3   8   3       19.87       33.12      9.78 o 
  -2   8   3        6.29       16.53      6.63 o 
  -1   8   3       28.21       25.80     13.26 o 
   0   8   3        8.74       23.21     11.92 o 
   1   8   3        2.77       12.19     14.38 o 
   2   8   3        1.30        5.87     13.67 o 
   3   8   3        0.06        1.65      4.93 o 
   4   8   3        1.68       -2.65      4.91 o 
   5   8   3        2.22        3.89      5.23 o 
  -6   9   3        0.00        9.93      5.50 o 
  -5   9   3        4.40       11.32      4.92 o 
  -4   9   3        0.00        7.38      9.20 o 
  -3   9   3        0.02       12.84      6.22 o 
  -2   9   3       15.26       21.95      7.58 o 
  -1   9   3        5.16        7.13      6.49 o 
   0   9   3        3.35       39.46     15.72 o 
   1   9   3        1.53        9.22      5.71 o 
   2   9   3        5.46        8.40      6.01 o 
   3   9   3        0.70        0.95      5.31 o 
   4   9   3        5.48       13.83      5.75 o 
  -5  10   3        2.29        4.62      2.68 o 
  -4  10   3        0.10       -5.35      5.81 o 
  -3  10   3        0.20       -6.40      6.54 o 
  -2  10   3        1.42        8.92      7.09 o 
  -1  10   3        8.31       16.59      6.40 o 
   0  10   3        0.43        0.78      8.03 o 
   1  10   3        0.23        6.37      7.00 o 
   2  10   3        1.51       -5.47      5.47 o 
   3  10   3        1.91       -1.61      7.88 o 
  -2  11   3        0.45        2.71      7.54 o 
  -1  11   3        2.26        5.89      6.52 o 
   0  11   3        0.43        5.79      8.42 o 
  -1 -13   4        2.41       12.36      9.39 o 
   0 -13   4        4.67        9.63      8.86 o 
   1 -13   4        0.03       10.80      9.15 o 
  -3 -12   4        2.34       14.40     15.81 o 
  -2 -12   4        0.19        6.29      3.93 o 
  -1 -12   4        4.33        3.28      3.73 o 
   0 -12   4        3.58        7.80      2.87 o 
   1 -12   4        1.49        7.25      3.41 o 
   2 -12   4        0.17       -2.34      8.95 o 
   3 -12   4        4.63        3.86      4.04 o 
  -5 -11   4        1.14        8.96      5.80 o 
  -4 -11   4        3.45       12.55      6.15 o 
  -3 -11   4        1.13       10.27      4.84 o 
  -2 -11   4        0.23        3.45      4.48 o 
  -1 -11   4        7.77        9.89      5.40 o 
   0 -11   4       11.63       11.14      6.03 o 
   1 -11   4        9.47        8.59      5.52 o 
   2 -11   4        0.06       16.00      3.86 o 
   3 -11   4        0.98        1.14      4.53 o 
   4 -11   4        0.89        5.06      3.15 o 
   5 -11   4        2.91       11.69      4.75 o 
  -6 -10   4        0.05        4.25      5.34 o 
  -5 -10   4        0.55       -3.33      4.87 o 
  -4 -10   4        1.38        4.84      4.96 o 
  -3 -10   4        0.31        1.04      4.94 o 
  -2 -10   4       31.09       17.35      6.18 o 
  -1 -10   4       10.86       17.68     10.00 o 
   0 -10   4        3.05        6.02      3.06 o 
   1 -10   4       12.69        5.95      2.40 o 
   2 -10   4       16.33        7.30      4.70 o 
   3 -10   4        0.50        4.11      2.72 o 
   4 -10   4        2.08        4.59      2.62 o 
   5 -10   4       46.71       33.72      9.41 o 
   6 -10   4        5.24        4.99      5.96 o 
  -6  -9   4        0.00       -0.45      8.15 o 
  -5  -9   4        1.11        6.19      5.36 o 
  -4  -9   4        0.00        1.72      5.05 o 
  -3  -9   4       18.90       20.39      7.74 o 
  -2  -9   4        4.12        8.53      6.59 o 
  -1  -9   4       38.56       40.68      5.44 o 
   0  -9   4       59.26       47.37      8.49 o 
   1  -9   4       26.18       27.52      4.23 o 
   2  -9   4        7.16        5.45      3.92 o 
   3  -9   4       14.42        8.94      4.06 o 
   4  -9   4        3.11        9.50      4.27 o 
   5  -9   4       34.04       18.57      6.90 o 
   6  -9   4        7.26       11.49      9.81 o 
   7  -9   4        0.23        0.56      4.44 o 
  -7  -8   4       12.05       27.19      7.55 o 
  -6  -8   4       43.14       52.94     13.43 o 
  -5  -8   4        1.38        7.32      6.04 o 
  -4  -8   4        1.27        1.76      7.01 o 
  -3  -8   4        3.07        3.28      3.78 o 
  -2  -8   4      242.71      289.92     23.11 o 
  -1  -8   4        1.71        4.80      5.33 o 
   0  -8   4       15.66       11.46      3.21 o 
   1  -8   4       69.76       60.87      7.93 o 
   2  -8   4       37.20       27.83      7.12 o 
   3  -8   4       18.81       19.70      5.10 o 
   4  -8   4       28.85       41.63      5.67 o 
   5  -8   4        8.35        6.94      4.87 o 
   6  -8   4        0.56        8.35      5.11 o 
   7  -8   4        2.15       -1.56      4.17 o 
  -8  -7   4        0.57        3.70      9.88 o 
  -7  -7   4        6.89       11.07      4.88 o 
  -6  -7   4       13.28       13.78      6.20 o 
  -5  -7   4       16.20       21.42      7.62 o 
  -4  -7   4        9.48       12.99      3.95 o 
  -3  -7   4      234.73      238.65      9.41 o 
  -2  -7   4      175.95      183.47     10.20 o 
  -1  -7   4       13.46       10.05      2.51 o 
   0  -7   4       36.64       41.40      5.69 o 
   1  -7   4       81.88       89.44      8.11 o 
   2  -7   4      105.83       98.46      9.41 o 
   3  -7   4        8.94        8.72      3.32 o 
   4  -7   4       10.10       10.14      2.56 o 
   5  -7   4       49.21       46.41      9.66 o 
   6  -7   4        0.00        5.05      4.49 o 
   7  -7   4        0.88        6.37      7.18 o 
   8  -7   4       14.34       13.16      4.91 o 
  -8  -6   4        1.31       14.16      9.39 o 
  -7  -6   4        0.67        2.37      3.21 o 
  -6  -6   4        1.24        3.23      3.05 o 
  -5  -6   4       61.66       65.90      8.39 o 
  -4  -6   4       65.21       78.12     10.04 o 
  -3  -6   4      164.70      179.44      7.02 o 
  -2  -6   4       36.19       41.20      5.53 o 
  -1  -6   4        3.37        0.81      2.29 o 
   0  -6   4      574.64      603.12     20.48 o 
   1  -6   4        0.04        2.06      2.24 o 
   2  -6   4       37.02       43.20      4.64 o 
   3  -6   4       48.38       53.72      6.31 o 
   4  -6   4       21.82       27.67      5.90 o 
   5  -6   4        1.42       17.17     11.68 o 
   6  -6   4        9.79        7.88      4.95 o 
   7  -6   4        4.79       -0.53     10.80 o 
   8  -6   4        6.08        1.72      7.13 o 
  -9  -5   4        2.67       17.52     10.95 o 
  -8  -5   4       21.32       20.28      6.40 o 
  -7  -5   4        0.18        0.20      2.85 o 
  -6  -5   4       22.28       21.09      4.66 o 
  -5  -5   4       24.44       23.63      5.80 o 
  -4  -5   4       12.12       12.43      4.17 o 
  -3  -5   4        9.71        9.08      2.27 o 
  -2  -5   4        0.51        2.21      2.09 o 
  -1  -5   4      874.28      880.52     28.13 o 
   0  -5   4      456.88      486.95     13.66 o 
   1  -5   4      440.77      471.57     12.04 o 
   2  -5   4       69.00       75.31      5.88 o 
   3  -5   4        9.16       14.49      4.26 o 
   4  -5   4       22.62       21.07      5.81 o 
   5  -5   4        0.74       16.73      4.94 o 
   6  -5   4        3.99       14.99      6.47 o 
   7  -5   4       65.02       69.51     25.47 o 
   8  -5   4        1.08        5.20      5.87 o 
  -9  -4   4        2.32       23.31     13.63 o 
  -8  -4   4        0.52        0.92      5.01 o 
  -7  -4   4        5.96        6.08      3.03 o 
  -6  -4   4        7.15        8.82      3.44 o 
  -5  -4   4      113.64      113.48      8.73 o 
  -4  -4   4        1.77        2.18      5.54 o 
  -3  -4   4        0.46        7.47      2.66 o 
  -2  -4   4       30.57       30.84      5.28 o 
  -1  -4   4      114.38      131.82     25.01 o 
   0  -4   4      232.21      262.89      7.21 o 
   1  -4   4      614.62      611.38     11.86 o 
   2  -4   4      492.52      568.19      9.91 o 
   3  -4   4      119.70      136.45      6.71 o 
   4  -4   4        1.31        3.28      2.24 o 
   5  -4   4       10.95       27.01     11.95 o 
   6  -4   4        4.79        4.70      8.59 o 
   7  -4   4        1.39        6.02      4.53 o 
   8  -4   4       19.90       24.77      7.93 o 
  -9  -3   4        0.64        3.75      4.43 o 
  -8  -3   4       31.14       25.94     10.22 o 
  -7  -3   4       28.45       31.21      7.87 o 
  -6  -3   4       83.78       87.30      7.74 o 
  -5  -3   4       14.49       13.36      3.35 o 
  -4  -3   4        4.69        0.84      2.15 o 
  -3  -3   4       31.96       29.82      4.59 o 
  -2  -3   4       13.10       14.19      2.37 o 
  -1  -3   4       38.78       42.68      8.27 o 
   0  -3   4      194.71      170.16      4.28 o 
   1  -3   4      289.10      300.59     12.46 o 
   2  -3   4      105.31      121.13      6.74 o 
   3  -3   4      254.32      264.74      6.86 o 
   4  -3   4        0.83        2.54      2.81 o 
   5  -3   4       12.92       14.71      6.11 o 
   6  -3   4        1.12        5.10      5.77 o 
   7  -3   4        0.08        2.54      6.55 o 
   8  -3   4        0.02        3.27      8.10 o 
  -9  -2   4        0.35        2.84      4.90 o 
  -8  -2   4        0.13        2.30      4.30 o 
  -7  -2   4        6.45        5.57      3.03 o 
  -6  -2   4      219.49      266.71     15.71 o 
  -5  -2   4       16.71       18.78     10.71 o 
  -4  -2   4       10.97        8.20      3.93 o 
  -3  -2   4      828.92      842.47     12.22 o 
  -2  -2   4       66.56       57.37      5.38 o 
  -1  -2   4     1221.05     1196.80     15.96 o 
   0  -2   4      897.26      808.62      9.90 o 
   1  -2   4      170.28      174.69      5.12 o 
   2  -2   4      150.17      169.96      6.42 o 
   3  -2   4       24.91       21.56      3.25 o 
   4  -2   4      180.93      181.69     14.19 o 
   5  -2   4        1.24        0.17      5.86 o 
   6  -2   4       14.99       15.15      6.88 o 
   7  -2   4        2.50        7.05      6.86 o 
   8  -2   4        0.02       -6.23      9.39 o 
   9  -2   4        0.11       -2.97     10.41 o 
  -9  -1   4        1.43        4.68      5.99 o 
  -8  -1   4        0.02        6.88      3.72 o 
  -7  -1   4        3.93        7.18      3.36 o 
  -6  -1   4        1.50        5.75      2.94 o 
  -5  -1   4      181.53      196.54      9.33 o 
  -4  -1   4      180.79      184.69      7.34 o 
  -3  -1   4        0.13        3.09      2.10 o 
  -2  -1   4      211.18      217.10      5.94 o 
  -1  -1   4       10.80        7.11      2.07 o 
   0  -1   4       45.84       50.71      3.95 o 
   1  -1   4        0.67       -0.32      2.26 o 
   2  -1   4      223.83      226.00      7.58 o 
   3  -1   4      178.72      196.89      8.25 o 
   4  -1   4       73.04       69.52     10.39 o 
   5  -1   4       11.95        9.44      5.80 o 
   6  -1   4        5.13        4.85      5.95 o 
   7  -1   4        2.11        3.11      9.68 o 
   8  -1   4        0.39        8.79      7.34 o 
  -9   0   4        0.34       -2.21      5.84 o 
  -8   0   4        0.32        9.77      5.17 o 
  -7   0   4        1.30        2.18      1.96 o 
  -6   0   4       14.94        8.39      2.80 o 
  -5   0   4      149.10      142.28     11.96 o 
  -4   0   4      109.27      118.22      8.31 o 
  -3   0   4        0.00        2.39      2.66 o 
  -2   0   4      237.99      233.70      6.48 o 
  -1   0   4       99.56       94.03      4.73 o 
   0   0   4       27.31       29.13      3.44 o 
   1   0   4      323.85      322.31      6.71 o 
   2   0   4      129.58      132.27      6.41 o 
   3   0   4        5.62        2.34      3.69 o 
   4   0   4        2.29        4.24      2.46 o 
   5   0   4        0.01       41.60     14.45 o 
   6   0   4       12.82       21.30      7.33 o 
   7   0   4        2.88        4.89      9.54 o 
   8   0   4        0.24        1.69      7.03 o 
  -9   1   4        0.00        5.31      9.00 o 
  -8   1   4        0.04        9.20      4.57 o 
  -7   1   4        0.39        2.80      2.64 o 
  -6   1   4       30.55       26.48      5.04 o 
  -5   1   4       50.44       50.00      4.81 o 
  -4   1   4        8.24       10.37      3.90 o 
  -3   1   4      759.16      831.91     16.56 o 
  -2   1   4      368.05      389.26      7.45 o 
  -1   1   4      498.09      491.53      8.95 o 
   0   1   4      592.52      575.45      8.74 o 
   1   1   4        9.65       13.71      2.87 o 
   2   1   4      878.30      934.42     17.58 o 
   3   1   4      112.92      112.76      8.10 o 
   4   1   4        0.14        2.13      3.84 o 
   5   1   4      281.02      310.37     16.99 o 
   6   1   4       13.18       22.25      7.18 o 
   7   1   4        0.00       -2.10      5.81 o 
   8   1   4        0.35       10.40      6.69 o 
  -9   2   4        0.09        7.92      5.86 o 
  -8   2   4        0.44       11.97      4.58 o 
  -7   2   4        0.20        2.41      2.91 o 
  -6   2   4       27.83       24.32      4.75 o 
  -5   2   4        7.30        9.94      4.16 o 
  -4   2   4       64.11       60.74      6.20 o 
  -3   2   4      736.46      750.76     17.45 o 
  -2   2   4      151.85      150.71      5.56 o 
  -1   2   4       11.20       13.44      3.36 o 
   0   2   4      172.48      176.90      5.02 o 
   1   2   4      167.12      169.52      6.54 o 
   2   2   4      304.75      292.93      9.77 o 
   3   2   4       31.26       26.35      5.75 o 
   4   2   4       13.18       13.00      6.27 o 
   5   2   4       85.06       89.39      6.00 o 
   6   2   4        5.36        6.87      5.64 o 
   7   2   4       11.44        9.39     12.26 o 
   8   2   4        6.17       12.11      6.59 o 
  -9   3   4        0.12        3.18      6.79 o 
  -8   3   4        3.60       -1.12      4.11 o 
  -7   3   4        3.50        5.43      2.83 o 
  -6   3   4        2.71        8.28      4.22 o 
  -5   3   4        0.66        6.38      3.08 o 
  -4   3   4       33.77       38.68      4.54 o 
  -3   3   4       32.44       34.09      3.79 o 
  -2   3   4      174.55      161.01      7.98 o 
  -1   3   4       14.87       28.37      5.79 o 
   0   3   4      413.56      432.56     24.01 o 
   1   3   4        0.14        1.91      2.77 o 
   2   3   4      274.60      301.08      8.04 o 
   3   3   4      158.61      145.71      7.21 o 
   4   3   4      605.46      675.46     19.99 o 
   5   3   4        0.78        0.64      2.77 o 
   6   3   4        1.92       10.85      6.64 o 
   7   3   4        5.76        6.37      6.15 o 
   8   3   4        6.08       10.43      8.35 o 
  -9   4   4        0.05        6.51      4.90 o 
  -8   4   4        0.42       14.93      5.96 o 
  -7   4   4        9.11       11.83      3.29 o 
  -6   4   4        2.12        3.73      3.32 o 
  -5   4   4       26.45       23.59      4.49 o 
  -4   4   4        8.79        5.38      2.81 o 
  -3   4   4      175.45      182.59      8.11 o 
  -2   4   4        1.95        9.37      5.15 o 
  -1   4   4       15.91       21.58      5.90 o 
   0   4   4       49.66       52.59      7.23 o 
   1   4   4        0.86        1.72      3.09 o 
   2   4   4       64.26       64.90      5.97 o 
   3   4   4      160.00      167.14      9.68 o 
   4   4   4       11.98       12.56      4.36 o 
   5   4   4       34.78       31.52      4.96 o 
   6   4   4        1.89       13.62      6.30 o 
   7   4   4       17.27       16.79      8.64 o 
  -8   5   4        0.53       13.48      6.67 o 
  -7   5   4        0.21        2.42      4.52 o 
  -6   5   4        7.70        3.79      3.07 o 
  -5   5   4        0.02        2.68      3.87 o 
  -4   5   4      117.55      129.06     10.10 o 
  -3   5   4      115.21      116.72     14.47 o 
  -2   5   4        0.86        3.31      4.54 o 
  -1   5   4        7.10        9.08      3.03 o 
   0   5   4        0.42        1.04      5.13 o 
   1   5   4        0.68        5.29      3.32 o 
   2   5   4        0.04       11.64      3.63 o 
   3   5   4       10.55       11.68      4.05 o 
   4   5   4        3.34        6.95      3.66 o 
   5   5   4       19.63       18.54      6.42 o 
   6   5   4        6.36        8.27      7.76 o 
   7   5   4        0.01        5.29      5.39 o 
  -8   6   4        2.26       10.56      4.57 o 
  -7   6   4        2.30       -9.83     11.24 o 
  -6   6   4        0.01        8.47      3.75 o 
  -5   6   4       41.48       41.47      7.50 o 
  -4   6   4       24.72       33.71      5.54 o 
  -3   6   4        2.08       -1.51      5.03 o 
  -2   6   4        5.84        9.15      7.76 o 
  -1   6   4       68.23       83.58     12.39 o 
   0   6   4       18.76       19.82      6.44 o 
   1   6   4       22.98       18.81      6.48 o 
   2   6   4       28.12       29.24      7.01 o 
   3   6   4        0.44        5.59      5.19 o 
   4   6   4        0.12        0.01      4.49 o 
   5   6   4       11.25       21.51      6.16 o 
   6   6   4        8.07        7.15      8.13 o 
  -7   7   4        2.97       -3.94     10.36 o 
  -6   7   4        1.03        4.50      5.30 o 
  -5   7   4       25.61       40.18      9.26 o 
  -4   7   4        6.02       -0.17      5.58 o 
  -3   7   4       14.24       18.55      7.95 o 
  -2   7   4       53.36       54.63      9.71 o 
  -1   7   4       12.81        9.39      6.08 o 
   0   7   4       15.89       17.73      6.26 o 
   1   7   4        7.45       18.70      6.98 o 
   2   7   4       20.19       27.85     15.26 o 
   3   7   4        1.65        0.46      5.10 o 
   4   7   4        1.52        7.99      5.95 o 
   5   7   4        8.46        6.80      5.00 o 
  -6   8   4        2.21        6.03      5.09 o 
  -5   8   4        0.45       -0.08      5.48 o 
  -4   8   4        4.82       11.63      5.78 o 
  -3   8   4        9.81        9.16      6.64 o 
  -2   8   4        5.34        5.27      6.98 o 
  -1   8   4       18.92        3.14      6.11 o 
   0   8   4        1.02        3.64      5.76 o 
   1   8   4        2.41        5.63      5.93 o 
   2   8   4       11.62       18.97      7.51 o 
   3   8   4        4.15       15.30      8.13 o 
   4   8   4        0.05        7.01      5.55 o 
   5   8   4        0.50       -1.27      7.64 o 
  -5   9   4        1.36        2.64      7.25 o 
  -4   9   4        0.31       14.44      4.30 o 
  -3   9   4        8.41       12.49      9.00 o 
  -2   9   4        0.19       11.93      7.93 o 
  -1   9   4        0.30        0.76      6.09 o 
   0   9   4        1.25        4.98      6.06 o 
   1   9   4        0.61        1.00      6.52 o 
   2   9   4        0.08        1.59      7.45 o 
   3   9   4        0.26        2.32     10.39 o 
  -4  10   4        0.76        3.87      3.99 o 
  -3  10   4        0.04        6.47      6.86 o 
  -2  10   4       12.13       13.47     19.61 o 
  -1  10   4        0.06       -4.22      6.31 o 
   0  10   4        2.48       14.80      7.62 o 
   1  10   4        3.41       -3.36      5.97 o 
   2  10   4        0.05        5.69      8.22 o 
  -1 -13   5        0.82       23.16     13.19 o 
   0 -13   5        5.06       16.74     12.85 o 
   1 -13   5        0.04        1.46      8.42 o 
  -3 -12   5        1.86        0.52      4.54 o 
  -2 -12   5        0.16       -0.08      4.70 o 
  -1 -12   5        0.09       11.42      4.09 o 
   0 -12   5        4.77        6.05      3.78 o 
   1 -12   5        0.36        1.30     21.73 o 
   2 -12   5        5.03        5.34      3.63 o 
   3 -12   5        0.68        9.25      5.38 o 
   4 -12   5        0.62        6.67      5.26 o 
  -5 -11   5        8.97       19.58      7.54 o 
  -4 -11   5        2.84        7.46      5.62 o 
  -3 -11   5        3.20       17.75      5.63 o 
  -2 -11   5        1.89        6.55      7.52 o 
  -1 -11   5        7.96        4.15      5.11 o 
   0 -11   5        0.74        2.07      3.76 o 
   1 -11   5        3.79        6.09      5.32 o 
   2 -11   5        0.46        6.16      5.52 o 
   3 -11   5        0.00        2.54      2.34 o 
   4 -11   5        0.30        2.91      3.61 o 
   5 -11   5        3.52       10.81      4.59 o 
  -6 -10   5        2.19        3.15      5.28 o 
  -5 -10   5       12.25        4.43      5.88 o 
  -4 -10   5        1.35        0.42      5.41 o 
  -3 -10   5        3.48        7.56      4.24 o 
  -2 -10   5        6.50        7.50      4.88 o 
  -1 -10   5        0.15        3.49      3.75 o 
   0 -10   5       15.21       16.48      6.44 o 
   1 -10   5       14.46       10.03      4.06 o 
   2 -10   5       13.80        9.86      3.39 o 
   3 -10   5        1.03        6.23      3.35 o 
   4 -10   5       15.07       13.62      3.69 o 
   5 -10   5        1.19        8.53      5.21 o 
   6 -10   5        1.47        7.73      9.29 o 
  -7  -9   5        0.04       -0.58      9.15 o 
  -6  -9   5        8.28       19.23      8.88 o 
  -5  -9   5        2.67        7.98      5.95 o 
  -4  -9   5        0.75        1.92      5.17 o 
  -3  -9   5       68.18       60.58     25.40 o 
  -2  -9   5       40.58       39.41     12.92 o 
  -1  -9   5        7.08        7.97      6.50 o 
   0  -9   5       29.77       18.81      3.88 o 
   1  -9   5       43.00       39.12      5.33 o 
   2  -9   5       27.45       18.45      4.04 o 
   3  -9   5        1.49        2.16      3.14 o 
   4  -9   5        6.88        8.92      2.64 o 
   5  -9   5       44.03       34.39      7.95 o 
   6  -9   5        9.79        7.47      3.50 o 
  -7  -8   5        8.43        8.67     12.19 o 
  -6  -8   5       15.95       14.20      5.83 o 
  -5  -8   5        0.09       11.10      6.23 o 
  -4  -8   5       16.78       27.74      7.97 o 
  -3  -8   5       96.75       75.07     14.96 o 
  -2  -8   5        2.38       14.32      6.37 o 
  -1  -8   5       16.00       28.53      6.56 o 
   0  -8   5        6.85        6.64      2.75 o 
   1  -8   5       24.85       22.14      4.78 o 
   2  -8   5       58.11       47.32     10.49 o 
   3  -8   5       42.50       47.25      5.59 o 
   4  -8   5       73.56       81.10      7.56 o 
   5  -8   5       29.92       28.15     13.77 o 
   6  -8   5        0.55       -2.32      4.61 o 
   7  -8   5        0.76        4.00      9.00 o 
  -8  -7   5        1.61        2.87      9.29 o 
  -7  -7   5       14.76       26.93      7.40 o 
  -6  -7   5       16.69        8.69      9.90 o 
  -5  -7   5        1.08        0.60      4.98 o 
  -4  -7   5      106.97      125.22     13.62 o 
  -3  -7   5        3.05        4.64      3.86 o 
  -2  -7   5       36.14       42.69      7.06 o 
  -1  -7   5       50.08       55.03      9.44 o 
   0  -7   5       27.65       21.98      5.39 o 
   1  -7   5        2.78        2.07      3.15 o 
   2  -7   5      133.97      147.53     11.15 o 
   3  -7   5       44.79       50.78      6.76 o 
   4  -7   5      131.47      144.35     10.43 o 
   5  -7   5        7.19       13.12      3.19 o 
   6  -7   5        4.70        9.00      6.03 o 
   7  -7   5        6.45        7.31      6.05 o 
  -8  -6   5        1.31       13.92     10.71 o 
  -7  -6   5        0.27       -0.58      5.01 o 
  -6  -6   5       10.91       15.48      7.45 o 
  -5  -6   5       50.72       54.88      5.85 o 
  -4  -6   5       32.17       27.61      4.53 o 
  -3  -6   5      166.38      162.39     13.42 o 
  -2  -6   5      103.14      112.47     10.91 o 
  -1  -6   5        7.35       12.03      4.53 o 
   0  -6   5        0.40        5.55      1.48 o 
   1  -6   5       51.16       45.48      5.38 o 
   2  -6   5        0.01        5.12      2.37 o 
   3  -6   5        9.24       11.66      3.48 o 
   4  -6   5       21.28       15.09      3.93 o 
   5  -6   5        1.70        3.90     11.07 o 
   6  -6   5        1.90        8.05      6.46 o 
   7  -6   5        3.10        5.83      9.05 o 
   8  -6   5        0.28       10.32      5.28 o 
  -9  -5   5        0.11       -1.61      9.63 o 
  -8  -5   5       10.23        9.78     10.80 o 
  -7  -5   5        0.07       -4.03      4.03 o 
  -6  -5   5       18.73       16.45      5.35 o 
  -5  -5   5       92.39       90.52      6.82 o 
  -4  -5   5      163.27      172.78      7.31 o 
  -3  -5   5       48.50       48.39      4.14 o 
  -2  -5   5        6.28       10.10      3.46 o 
  -1  -5   5      166.47      170.39     11.52 o 
   0  -5   5       70.11       62.47      5.01 o 
   1  -5   5      241.76      246.99     10.64 o 
   2  -5   5       92.74      100.03      7.09 o 
   3  -5   5        5.15        2.47      2.73 o 
   4  -5   5        7.59        5.86      3.18 o 
   5  -5   5        0.08        3.08      7.09 o 
   6  -5   5       18.94       20.51      5.49 o 
   7  -5   5        3.19       -3.09      6.26 o 
   8  -5   5        1.83       14.74      7.45 o 
  -8  -4   5        8.21        3.37      7.47 o 
  -7  -4   5        0.03        3.55      2.56 o 
  -6  -4   5       24.84       31.78      6.91 o 
  -5  -4   5      174.80      221.56     25.71 o 
  -4  -4   5       11.12        8.47      4.94 o 
  -3  -4   5        0.18       -0.22      1.06 o 
  -2  -4   5      160.68      185.26     12.55 o 
  -1  -4   5     1385.30     1590.33     35.23 o 
   0  -4   5       23.83       27.35      2.89 o 
   1  -4   5     1048.73     1108.30     20.71 o 
   2  -4   5      524.57      559.87     12.15 o 
   3  -4   5        0.71        1.20      2.16 o 
   4  -4   5        0.01        3.06      2.09 o 
   5  -4   5        5.74        3.62     11.02 o 
   6  -4   5        8.55       10.10      5.21 o 
   7  -4   5        2.16        5.78      6.76 o 
   8  -4   5        5.25       15.77      5.80 o 
  -9  -3   5        0.97        7.69      8.59 o 
  -8  -3   5        0.09        4.55      4.21 o 
  -7  -3   5        0.21        4.11      2.97 o 
  -6  -3   5       35.65       32.55      6.64 o 
  -5  -3   5        8.40        7.77      2.92 o 
  -4  -3   5        0.16        2.44      1.86 o 
  -3  -3   5       43.59       39.80      3.79 o 
  -2  -3   5      424.37      462.18     18.49 o 
  -1  -3   5      164.42      167.10     11.14 o 
   0  -3   5      160.70      168.96      5.58 o 
   1  -3   5       97.85      112.74      5.67 o 
   2  -3   5      287.40      317.43      8.93 o 
   3  -3   5       27.23       28.26      4.79 o 
   4  -3   5        1.68        2.43      1.15 o 
   5  -3   5       11.13       12.62      5.14 o 
   6  -3   5       20.63       15.31      6.47 o 
   7  -3   5        0.78        7.17      5.05 o 
   8  -3   5        0.98        6.12      6.33 o 
  -9  -2   5        1.79        5.38      4.14 o 
  -8  -2   5        2.25        7.18      3.96 o 
  -7  -2   5       32.80       27.55      5.10 o 
  -6  -2   5       36.27       33.78      5.85 o 
  -5  -2   5      148.10      142.88      8.87 o 
  -4  -2   5        7.65        1.95      4.87 o 
  -3  -2   5      278.15      290.66     11.68 o 
  -2  -2   5      289.18      267.76      6.28 o 
  -1  -2   5        0.65        1.17      1.31 o 
   0  -2   5      456.92      450.39      9.46 o 
   1  -2   5        4.37        3.58      2.46 o 
   2  -2   5      488.62      497.93     13.14 o 
   3  -2   5      197.57      205.35     10.39 o 
   4  -2   5       10.33       15.16      7.88 o 
   5  -2   5        0.42        3.50      6.35 o 
   6  -2   5        0.34        0.42     10.66 o 
   7  -2   5        0.45       -1.74      7.25 o 
   8  -2   5        0.34        8.64      8.10 o 
  -9  -1   5        8.04        7.44      7.93 o 
  -8  -1   5        0.05        3.41      7.35 o 
  -7  -1   5        7.88       11.67      4.36 o 
  -6  -1   5        2.16        3.55      2.45 o 
  -5  -1   5       24.27       28.79      4.97 o 
  -4  -1   5        3.00        3.73      3.15 o 
  -3  -1   5      298.46      315.02      9.60 o 
  -2  -1   5      141.03      143.51      6.60 o 
  -1  -1   5       39.28       36.38      9.93 o 
   0  -1   5       18.04       16.32      2.73 o 
   1  -1   5        0.02        3.42      2.01 o 
   2  -1   5      354.89      416.97     10.33 o 
   3  -1   5       71.19       78.18      8.36 o 
   4  -1   5       54.03       45.65      6.87 o 
   5  -1   5        3.99       11.49     15.18 o 
   6  -1   5       21.23        6.47      6.02 o 
   7  -1   5        2.51       19.17      8.67 o 
   8  -1   5        0.02       26.33     14.50 o 
  -9   0   5        0.42        5.90      7.91 o 
  -8   0   5        0.54        4.37      4.84 o 
  -7   0   5        0.08        8.87      4.55 o 
  -6   0   5       10.90       11.49      4.10 o 
  -5   0   5        0.05        4.76      2.91 o 
  -4   0   5        0.13       -1.41      2.89 o 
  -3   0   5        5.22        4.25      2.19 o 
  -2   0   5      206.61      206.12      7.29 o 
  -1   0   5       33.05       30.48      4.32 o 
   0   0   5        7.03        5.60      1.75 o 
   1   0   5      674.57      738.19     10.51 o 
   2   0   5       65.62       67.49      5.21 o 
   3   0   5       50.84       46.85      5.18 o 
   4   0   5       17.66       12.23      4.76 o 
   5   0   5       73.36       77.69     11.05 o 
   6   0   5       25.80       43.45     13.14 o 
   7   0   5       12.04       16.23      6.54 o 
   8   0   5        1.84        2.05     10.19 o 
  -9   1   5        0.02       10.80      3.65 o 
  -8   1   5        0.19        1.38      5.28 o 
  -7   1   5       71.94       61.73      8.38 o 
  -6   1   5        0.27        5.01      4.34 o 
  -5   1   5       13.73        9.88      2.72 o 
  -4   1   5       12.58       16.28      2.95 o 
  -3   1   5       56.22       57.50      4.76 o 
  -2   1   5       37.53       45.78      3.73 o 
  -1   1   5       38.25       34.64      5.14 o 
   0   1   5      262.76      279.25      9.06 o 
   1   1   5       70.35       73.23      5.21 o 
   2   1   5       16.98       20.59      4.28 o 
   3   1   5       20.91       19.51      3.18 o 
   4   1   5      235.79      239.69     11.60 o 
   5   1   5        1.55        5.60      7.49 o 
   6   1   5        6.86        3.33      5.76 o 
   7   1   5       18.47       29.12     10.30 o 
   8   1   5        3.47       15.43      7.98 o 
  -9   2   5        3.86        3.38      7.30 o 
  -8   2   5        0.88       -1.26      4.93 o 
  -7   2   5        2.10        0.16      3.32 o 
  -6   2   5      209.49      210.32     16.93 o 
  -5   2   5       49.20       49.80      6.37 o 
  -4   2   5        2.04        3.10      2.23 o 
  -3   2   5       48.51       55.94      4.88 o 
  -2   2   5       12.00        8.82      3.36 o 
  -1   2   5        0.00        1.17      1.67 o 
   0   2   5      146.17      141.84      9.85 o 
   1   2   5      358.08      368.36     11.32 o 
   2   2   5       36.56       44.58      4.99 o 
   3   2   5       80.71       64.15      6.55 o 
   4   2   5        9.21        4.29      3.63 o 
   5   2   5        1.51        7.50      3.56 o 
   6   2   5        1.42        7.80      5.62 o 
   7   2   5        0.05        2.60      8.39 o 
   8   2   5        6.79       11.59     10.46 o 
  -9   3   5        0.02        5.70      5.63 o 
  -8   3   5        0.24        3.04      4.65 o 
  -7   3   5       28.80       21.66      7.14 o 
  -6   3   5       14.55        6.91      3.42 o 
  -5   3   5      132.79      121.67      9.66 o 
  -4   3   5        0.13        3.30      2.57 o 
  -3   3   5       31.74       30.25      4.10 o 
  -2   3   5       24.80       34.23     10.97 o 
  -1   3   5        2.44        4.33      2.91 o 
   0   3   5       33.38       34.31      7.20 o 
   1   3   5       32.33       29.74      3.01 o 
   2   3   5       32.25       31.68      7.32 o 
   3   3   5      240.98      243.28     13.15 o 
   4   3   5      153.52      146.64      8.09 o 
   5   3   5        0.56        3.75      3.53 o 
   6   3   5        1.18        5.71      5.31 o 
   7   3   5        0.38        3.46      9.20 o 
  -8   4   5        0.25        6.91      5.84 o 
  -7   4   5       20.76       11.00      3.46 o 
  -6   4   5        0.39        4.16      2.19 o 
  -5   4   5       28.32       28.20      4.95 o 
  -4   4   5     1400.70     1661.66     34.58 o 
  -3   4   5        0.51        8.42      6.84 o 
  -2   4   5       37.70       46.42     10.80 o 
  -1   4   5        7.48        2.36      3.76 o 
   0   4   5       42.21       42.17      7.91 o 
   1   4   5        3.15        5.47      3.82 o 
   2   4   5       53.67       64.54      5.72 o 
   3   4   5      385.98      421.77     13.21 o 
   4   4   5       73.55       74.88      9.24 o 
   5   4   5       18.78       14.69      4.98 o 
   6   4   5        1.22        6.62      6.40 o 
   7   4   5        0.34        1.95      5.78 o 
  -8   5   5        0.29       11.14      8.32 o 
  -7   5   5        0.75        1.82      5.50 o 
  -6   5   5        0.88        5.47      3.55 o 
  -5   5   5       18.31       16.55      8.47 o 
  -4   5   5       17.31        7.85     10.27 o 
  -3   5   5      361.80      395.90     30.12 o 
  -2   5   5       16.17       15.20      8.49 o 
  -1   5   5       37.46       42.64      8.03 o 
   0   5   5        1.68       -0.74      4.49 o 
   1   5   5        1.61        5.20      8.22 o 
   2   5   5        5.06        3.54      5.36 o 
   3   5   5      272.77      273.57      9.97 o 
   4   5   5       43.91       44.15     10.24 o 
   5   5   5        4.42        9.39      4.29 o 
   6   5   5        7.66       54.94     38.44 o 
  -7   6   5        0.13        5.94      9.93 o 
  -6   6   5        0.92        3.22      8.22 o 
  -5   6   5      120.78      105.55     37.47 o 
  -4   6   5       55.26       36.01      7.62 o 
  -3   6   5       27.07       32.34      7.44 o 
  -2   6   5       70.00       87.53      9.69 o 
  -1   6   5        7.06        6.26      7.45 o 
   0   6   5        6.26        7.22      4.96 o 
   1   6   5        7.64        2.08      5.66 o 
   2   6   5       42.20       56.46      9.05 o 
   3   6   5        0.01        4.10      5.18 o 
   4   6   5        0.39        4.18      8.78 o 
   5   6   5        8.77        3.47      4.87 o 
   6   6   5       25.20       31.73     13.77 o 
  -6   7   5        4.98        2.20      4.03 o 
  -5   7   5        0.29        6.88      3.36 o 
  -4   7   5       66.80       68.22     16.27 o 
  -3   7   5        1.76       12.21      6.68 o 
  -2   7   5        2.31        1.19      5.03 o 
  -1   7   5       65.41       69.78     10.74 o 
   0   7   5        4.03        1.93      9.54 o 
   2   7   5        2.05        8.70      8.42 o 
   3   7   5       10.95       12.96     16.23 o 
   4   7   5        0.44        9.75      8.05 o 
   5   7   5        7.35        5.45      8.76 o 
  -6   8   5        0.08        5.77      3.51 o 
  -5   8   5       15.97       17.76     13.14 o 
  -4   8   5        0.16        4.29      9.71 o 
  -3   8   5        0.57       -3.31      6.11 o 
  -2   8   5        8.13        8.87      7.32 o 
  -1   8   5        8.37        3.97      6.09 o 
   0   8   5        1.68        2.96      5.99 o 
   1   8   5        0.03        4.07      5.80 o 
   2   8   5        1.52       12.94     12.02 o 
   3   8   5        3.62        7.93      5.92 o 
   4   8   5        0.16       -4.28      7.93 o 
  -5   9   5        0.49       -6.08     11.44 o 
  -4   9   5        0.02       -5.33      6.12 o 
  -3   9   5        0.02       16.20      8.05 o 
  -2   9   5       12.11       12.54      7.88 o 
  -1   9   5        6.98       10.72      6.81 o 
   0   9   5        0.11       13.05      7.62 o 
   1   9   5        7.37       11.97      6.40 o 
   2   9   5        0.04        8.68      6.41 o 
  -2  10   5        0.88       13.21     13.77 o 
  -1  10   5        0.57        9.62      7.49 o 
   0  10   5        0.20        5.11      9.34 o 
  -1 -13   6        4.89        5.84      5.86 o 
   0 -13   6        0.17       21.85      6.43 o 
   1 -13   6        4.00        1.41      4.23 o 
  -3 -12   6        2.60       10.97      4.92 o 
  -2 -12   6        2.74        8.75      4.66 o 
  -1 -12   6        0.53        1.19      6.84 o 
   0 -12   6        8.71       10.61      4.99 o 
   1 -12   6        1.72       -3.25      4.87 o 
   2 -12   6        3.90        4.51      5.96 o 
   3 -12   6        8.54        7.39      3.76 o 
   4 -12   6        0.40        8.52      5.94 o 
  -5 -11   6        4.61       12.83      6.03 o 
  -4 -11   6        1.42        3.50      5.63 o 
  -3 -11   6        0.11        0.19      4.67 o 
  -2 -11   6        2.09        3.95      6.45 o 
  -1 -11   6        0.30       -1.30     10.22 o 
   0 -11   6        1.11        2.83     12.38 o 
   1 -11   6        0.16        3.20      4.88 o 
   2 -11   6        8.12        6.18      4.09 o 
   3 -11   6        1.37        1.16      3.90 o 
   4 -11   6        1.36        0.00      3.41 o 
   5 -11   6        1.72        6.47      7.83 o 
  -6 -10   6        0.46        4.90      6.01 o 
  -5 -10   6        5.76        5.58      6.03 o 
  -4 -10   6        3.69       11.11      5.71 o 
  -3 -10   6        1.90        7.27      8.64 o 
  -2 -10   6        1.78        5.06      4.01 o 
  -1 -10   6        5.32        8.31      7.25 o 
   0 -10   6        3.66        7.60      4.14 o 
   1 -10   6        0.47        1.21      4.92 o 
   2 -10   6        6.63        4.90      5.15 o 
   3 -10   6        3.24        8.63      2.83 o 
   4 -10   6       31.37       15.94      5.66 o 
   5 -10   6        1.02        5.30      3.56 o 
   6 -10   6        4.06        6.82      2.83 o 
  -7  -9   6       12.00       12.17      5.97 o 
  -6  -9   6        2.74        0.56      8.86 o 
  -5  -9   6        0.25        8.19      6.85 o 
  -4  -9   6        0.02        6.23      4.24 o 
  -3  -9   6        6.42        8.33      5.23 o 
  -2  -9   6        0.70       -2.37      4.15 o 
  -1  -9   6        6.15       16.29     11.17 o 
   0  -9   6       40.42       31.60      6.93 o 
   1  -9   6       33.91       26.26      4.08 o 
   2  -9   6       29.74       32.53      6.97 o 
   3  -9   6        7.55        4.65      3.92 o 
   4  -9   6       80.18       69.32     12.72 o 
   5  -9   6        4.48       -0.67      5.55 o 
   6  -9   6        0.49       11.19      6.03 o 
  -7  -8   6       12.81        6.56      6.34 o 
  -6  -8   6       24.96       14.84      6.46 o 
  -5  -8   6       25.04       25.02      8.94 o 
  -4  -8   6        3.68       10.05      5.32 o 
  -3  -8   6       29.41       25.47      5.30 o 
  -2  -8   6        1.26        3.87      5.76 o 
  -1  -8   6       20.53       15.57      4.71 o 
   0  -8   6        0.02        4.29      3.70 o 
   1  -8   6       90.15       71.72     12.31 o 
   2  -8   6       84.12       85.37      8.24 o 
   3  -8   6       19.36       13.19      3.49 o 
   4  -8   6       13.82       13.47      3.98 o 
   5  -8   6        0.92        6.66     14.09 o 
   6  -8   6        0.49        7.41      6.62 o 
   7  -8   6        0.21        8.06      6.57 o 
  -8  -7   6        1.52       -6.47      9.20 o 
  -7  -7   6        8.47       12.73      5.64 o 
  -6  -7   6        0.71        2.58      5.39 o 
  -5  -7   6       55.26       44.02     10.75 o 
  -4  -7   6       31.90       15.66      5.54 o 
  -3  -7   6       65.99       80.14     20.97 o 
  -2  -7   6        0.05        4.64      3.38 o 
  -1  -7   6       23.48       16.76      3.81 o 
   0  -7   6       30.49       23.73      8.66 o 
   1  -7   6       16.78       14.03      3.41 o 
   2  -7   6      212.93      216.43     15.53 o 
   3  -7   6      142.96      157.67     11.21 o 
   4  -7   6       16.49       15.11      3.14 o 
   5  -7   6        0.48        3.57      3.72 o 
   6  -7   6        0.32        5.36      9.03 o 
   7  -7   6        4.06       10.63      4.38 o 
  -8  -6   6        2.72        4.09     11.34 o 
  -7  -6   6        6.09        5.91      4.53 o 
  -6  -6   6       18.60       18.22      5.94 o 
  -5  -6   6       44.72       73.42     10.78 o 
  -4  -6   6      560.45      654.17     59.71 o 
  -3  -6   6       43.97       42.18      6.91 o 
  -2  -6   6        0.00        3.01      5.55 o 
  -1  -6   6        9.44       12.21      9.22 o 
   0  -6   6       10.35        7.87      2.17 o 
   1  -6   6       25.08       22.49      3.48 o 
   2  -6   6       89.17       84.52      7.70 o 
   3  -6   6      468.51      491.69     12.35 o 
   4  -6   6      124.52      110.26      8.04 o 
   5  -6   6       11.82       14.65     12.31 o 
   6  -6   6        4.43        9.24      5.35 o 
   7  -6   6        0.94        0.25      5.55 o 
  -8  -5   6        4.60        8.66     10.46 o 
  -7  -5   6        0.47        2.32      4.40 o 
  -6  -5   6       38.33       31.43      5.10 o 
  -5  -5   6      216.63      236.19     19.67 o 
  -4  -5   6        5.81        4.99      2.72 o 
  -3  -5   6       11.38       11.64      3.87 o 
  -2  -5   6       12.49       15.44      5.15 o 
  -1  -5   6       31.06       51.83      8.74 o 
   0  -5   6        0.24       -1.29      3.14 o 
   1  -5   6       42.14       44.13      5.03 o 
   2  -5   6        9.52        7.07      2.69 o 
   3  -5   6       56.07       50.83      6.66 o 
   4  -5   6        7.96        6.93      2.95 o 
   5  -5   6        8.80       13.89      6.37 o 
   6  -5   6       23.51        1.39      6.32 o 
   7  -5   6        0.09       -1.98      6.40 o 
   8  -5   6        2.22       12.98     13.14 o 
  -8  -4   6        0.37        3.60      9.15 o 
  -7  -4   6        3.70       10.57      3.47 o 
  -6  -4   6       16.19       15.38      9.45 o 
  -5  -4   6      379.82      487.05     21.88 o 
  -4  -4   6       37.21       41.59      5.32 o 
  -3  -4   6        1.82        2.37      2.73 o 
  -2  -4   6      366.87      371.96     13.73 o 
  -1  -4   6       47.21       56.06      7.53 o 
   0  -4   6       28.31       30.30      3.55 o 
   1  -4   6      264.71      249.42      8.09 o 
   2  -4   6      174.70      190.87     10.11 o 
   3  -4   6        5.64        4.15      3.41 o 
   4  -4   6        0.06        4.34      4.56 o 
   5  -4   6       92.27       80.84     12.20 o 
   6  -4   6       12.31       14.37      9.71 o 
   7  -4   6        0.38        4.33      4.81 o 
   8  -4   6        0.09        4.22      6.90 o 
  -9  -3   6        1.82       17.47      9.93 o 
  -8  -3   6        5.23        4.25      3.19 o 
  -7  -3   6        0.29        4.83      2.92 o 
  -6  -3   6       12.90        8.79      2.78 o 
  -5  -3   6        6.99       17.27      3.83 o 
  -4  -3   6       42.26       35.43      6.13 o 
  -3  -3   6        9.48        4.97      1.54 o 
  -2  -3   6       22.42       16.37      2.85 o 
  -1  -3   6       34.13       48.72      3.52 o 
   0  -3   6       36.00       38.02      3.82 o 
   1  -3   6      144.75      146.69      7.02 o 
   2  -3   6        7.01        8.95      3.23 o 
   3  -3   6        0.22        1.77      2.44 o 
   4  -3   6       38.71       25.86      4.40 o 
   5  -3   6       51.15       43.97     12.55 o 
   6  -3   6       13.18       11.21      6.75 o 
   7  -3   6        1.26       13.41      9.46 o 
   8  -3   6        0.83        6.08      8.73 o 
  -9  -2   6        6.75        9.14      3.08 o 
  -8  -2   6        5.04        6.91      3.75 o 
  -7  -2   6       18.27       21.85      4.33 o 
  -6  -2   6        0.48        1.59      2.51 o 
  -5  -2   6      102.13       91.78      7.27 o 
  -4  -2   6      121.39      125.67     10.71 o 
  -3  -2   6       20.24       22.90      3.46 o 
  -2  -2   6      765.28      856.79     12.12 o 
  -1  -2   6        5.79        3.04      2.38 o 
   0  -2   6       47.21       53.07      4.77 o 
   1  -2   6       51.78       55.83      5.41 o 
   2  -2   6        0.36        3.41      2.05 o 
   3  -2   6       87.70      103.54      7.80 o 
   4  -2   6        5.05        3.00      3.51 o 
   5  -2   6        1.53       12.55      6.99 o 
   6  -2   6        0.10        3.67      5.97 o 
   7  -2   6        0.17        1.00      6.27 o 
   8  -2   6        0.87       -0.30      6.93 o 
  -9  -1   6        2.05        6.27     22.80 o 
  -8  -1   6        0.21        5.68      3.94 o 
  -7  -1   6        2.58        6.91      2.98 o 
  -6  -1   6        0.04        0.05      3.02 o 
  -5  -1   6        1.06        4.17      3.67 o 
  -4  -1   6       12.85        7.88      1.96 o 
  -3  -1   6       74.80       81.38      6.09 o 
  -2  -1   6      191.64      217.78      8.81 o 
  -1  -1   6       45.39       41.86      4.14 o 
   0  -1   6       25.24       24.71      3.25 o 
   1  -1   6      770.18      848.96     17.65 o 
   2  -1   6        6.06        9.63      2.97 o 
   3  -1   6       64.66       66.13      6.42 o 
   4  -1   6        7.63        2.31      4.23 o 
   5  -1   6        6.48       17.82      8.33 o 
   6  -1   6        1.30        4.78      6.47 o 
   7  -1   6       13.71       11.16      7.38 o 
   8  -1   6        6.64       17.57      7.96 o 
  -9   0   6        0.02        5.20      9.68 o 
  -8   0   6        0.56        2.69      4.21 o 
  -7   0   6        6.44        2.17      3.26 o 
  -6   0   6        3.84        8.08      2.53 o 
  -5   0   6        4.49        5.80      2.78 o 
  -4   0   6        6.29        4.92      2.98 o 
  -3   0   6      430.17      444.93     10.81 o 
  -2   0   6      328.56      360.19     10.18 o 
  -1   0   6      395.20      403.01      9.38 o 
   0   0   6       28.04       36.15      4.59 o 
   1   0   6        4.28        3.74      2.26 o 
   2   0   6       20.11       14.71      4.94 o 
   3   0   6       30.01       32.76      4.37 o 
   4   0   6       21.55        9.25      6.50 o 
   5   0   6        5.06       16.57      7.87 o 
   6   0   6       12.58       13.26      7.37 o 
   7   0   6        0.61       -4.28      8.13 o 
   8   0   6       10.60       11.31     12.43 o 
  -9   1   6        0.39        9.44     10.63 o 
  -8   1   6        0.52       -2.77      5.26 o 
  -7   1   6        1.02        2.13      2.38 o 
  -6   1   6       78.26       79.55     13.19 o 
  -5   1   6        0.24       -1.13      2.99 o 
  -4   1   6        5.07        4.14      4.64 o 
  -3   1   6        0.72       -0.37      2.50 o 
  -2   1   6       23.79       22.29      5.06 o 
  -1   1   6      100.19      121.14      7.51 o 
   0   1   6      531.33      610.43     14.48 o 
   1   1   6      454.25      487.30     10.32 o 
   2   1   6       94.93       95.62     10.54 o 
   3   1   6        6.74        0.92      2.26 o 
   4   1   6       33.79       24.87      9.59 o 
   5   1   6        4.63        9.43      5.89 o 
   6   1   6        4.68       -4.09      7.10 o 
   7   1   6        9.15        7.92      7.60 o 
  -9   2   6        0.25        7.04      5.36 o 
  -8   2   6        1.05        1.02      5.12 o 
  -7   2   6       11.90       11.70      5.58 o 
  -6   2   6       22.96       16.95      3.00 o 
  -5   2   6        0.79        3.93      3.07 o 
  -4   2   6       15.11        9.55      2.74 o 
  -3   2   6       84.00       82.09      8.95 o 
  -2   2   6       15.43       12.98      2.80 o 
  -1   2   6        8.52       -2.38      6.57 o 
   0   2   6      255.44      235.87     19.13 o 
   1   2   6      298.89      323.49      8.95 o 
   2   2   6       20.36       16.91      5.82 o 
   3   2   6      108.77      120.76      8.75 o 
   4   2   6       98.05      109.61     10.59 o 
   5   2   6        0.48        7.52      4.01 o 
   6   2   6        0.01        4.28      5.26 o 
   7   2   6        0.13        8.89      9.83 o 
  -8   3   6        7.06        3.38      7.83 o 
  -7   3   6        7.84       14.36      3.20 o 
  -6   3   6        3.88        0.82      3.79 o 
  -5   3   6        8.75       11.48      3.65 o 
  -4   3   6        6.55        8.62      3.59 o 
  -3   3   6        0.24        4.46      2.99 o 
  -2   3   6        0.66        3.20      7.93 o 
  -1   3   6        0.14        3.11      7.59 o 
   0   3   6       18.07       16.74      4.10 o 
   1   3   6        0.14       -0.56      3.67 o 
   2   3   6        8.07        8.19      3.32 o 
   3   3   6      280.17      306.12     13.78 o 
   4   3   6       86.38       79.33      6.48 o 
   5   3   6       24.60       18.65      4.71 o 
   6   3   6        0.09        6.23      6.54 o 
   7   3   6        0.00        9.96      6.60 o 
  -8   4   6        0.83        7.98      8.52 o 
  -7   4   6        1.16        4.97      4.66 o 
  -6   4   6        1.72        5.07      2.92 o 
  -5   4   6        1.58       -0.50      3.07 o 
  -4   4   6       78.74       98.15     23.45 o 
  -3   4   6       24.31       29.28      5.80 o 
  -2   4   6        5.23       11.82      5.55 o 
   0   4   6        0.05        8.48      5.11 o 
   1   4   6       12.37       12.15      6.01 o 
   2   4   6       11.86        2.11      3.60 o 
   3   4   6      111.87      119.26      6.91 o 
   4   4   6       31.42       28.64      9.45 o 
   5   4   6       25.89       14.84      4.31 o 
   6   4   6        0.13       16.06      9.34 o 
  -8   5   6        5.57       20.34      7.10 o 
  -7   5   6        0.03        0.43      4.91 o 
  -6   5   6        5.11        8.10      4.23 o 
  -5   5   6        6.75        9.36     12.46 o 
  -4   5   6       15.54        6.66      5.97 o 
  -3   5   6      110.39      110.79     12.70 o 
  -2   5   6        0.01       -1.27      7.45 o 
  -1   5   6        7.29        8.95      5.34 o 
   0   5   6        0.19       10.86      5.72 o 
   1   5   6        4.52        5.84      4.43 o 
   2   5   6       44.19       49.65      8.96 o 
   3   5   6       12.46       13.37      6.50 o 
   4   5   6        0.15        5.64      4.82 o 
   5   5   6        2.46        6.76      8.81 o 
   6   5   6       21.65       35.81     13.97 o 
  -7   6   6        2.91       -2.04      9.78 o 
  -6   6   6        0.01        6.65      3.71 o 
  -5   6   6       71.15       62.58     14.09 o 
  -4   6   6        3.14        1.12      6.52 o 
  -3   6   6        0.17        5.99      6.14 o 
  -2   6   6       20.51       20.10      7.41 o 
  -1   6   6        4.24        2.15      5.89 o 
   0   6   6        9.75       19.45      8.66 o 
   1   6   6        9.35       18.13     13.14 o 
   2   6   6        0.43        3.10      5.79 o 
   3   6   6       15.49        3.36      5.51 o 
   4   6   6        2.47        4.91      5.07 o 
   5   6   6        0.46        1.22      9.05 o 
  -6   7   6       18.49       11.68      7.88 o 
  -5   7   6       16.97       18.54     11.05 o 
  -4   7   6        4.66       11.01      7.47 o 
  -3   7   6        2.52       14.19     12.43 o 
  -2   7   6        2.21        4.41      4.43 o 
  -1   7   6       14.90       27.20     10.27 o 
   0   7   6        2.69        6.34      6.34 o 
   1   7   6        0.01        6.94      6.25 o 
   2   7   6       74.66       78.08     11.21 o 
   3   7   6        0.07        2.42      6.82 o 
   4   7   6        1.81        4.76      5.44 o 
  -5   8   6        6.74        5.45      4.82 o 
  -4   8   6        0.00       -1.03      8.76 o 
  -3   8   6        6.05       16.57      7.52 o 
  -2   8   6        1.80       11.54      8.83 o 
  -1   8   6        0.00       14.32     18.98 o 
   0   8   6        3.56       13.28      7.49 o 
   1   8   6        0.08       -5.63      5.63 o 
   2   8   6        0.22        1.06      7.07 o 
   3   8   6        3.36        3.11     12.63 o 
  -3   9   6        0.61        4.87      6.67 o 
  -2   9   6        1.88       -2.59     11.31 o 
  -1   9   6        0.61        0.23      6.03 o 
   0   9   6        0.82       13.51      8.40 o 
   1   9   6        0.94       -5.95      5.95 o 
  -1 -13   7        4.17        5.58      4.94 o 
   0 -13   7        0.51        8.76      5.60 o 
   1 -13   7        0.07        2.97      4.33 o 
  -3 -12   7        0.66       -2.97      5.66 o 
  -2 -12   7        6.20       13.63      7.35 o 
  -1 -12   7        0.02        5.45      5.04 o 
   0 -12   7        0.64       10.09      4.27 o 
   1 -12   7        4.61       14.23      7.20 o 
   2 -12   7        0.08        4.72      5.96 o 
   3 -12   7        3.77        8.22     12.19 o 
  -5 -11   7        0.42        5.92      6.02 o 
  -4 -11   7        1.20       14.13      5.34 o 
  -3 -11   7        0.15       -5.60      5.60 o 
  -2 -11   7        0.25        3.60      4.09 o 
  -1 -11   7        0.04        5.57      5.64 o 
   0 -11   7        0.07        0.93      5.80 o 
   1 -11   7        3.77        0.61      5.57 o 
   2 -11   7        0.53        1.27      6.64 o 
   3 -11   7        0.04        4.13      5.40 o 
   4 -11   7        0.03       20.53      8.71 o 
  -6 -10   7        0.96        2.19      5.87 o 
  -5 -10   7        1.69       12.63      7.43 o 
  -4 -10   7        0.07       -2.33      5.56 o 
  -3 -10   7       13.24       15.96      5.59 o 
  -2 -10   7        7.63       15.95      6.16 o 
  -1 -10   7       22.92       26.07      9.49 o 
   0 -10   7       10.06        5.53      6.11 o 
   1 -10   7        0.03        1.36      7.20 o 
   2 -10   7        0.43       13.03      7.91 o 
   3 -10   7        0.34        4.16      3.20 o 
   4 -10   7        2.24        5.02      4.38 o 
   5 -10   7        0.12        6.94      6.72 o 
  -7  -9   7        0.33       80.68     13.58 o 
  -6  -9   7        1.43        6.60      5.86 o 
  -5  -9   7        2.51        4.40      5.79 o 
  -4  -9   7        1.15        1.84      5.47 o 
  -3  -9   7        1.14        6.45      6.03 o 
  -2  -9   7        7.15       11.33      7.91 o 
  -1  -9   7        0.00        5.40      4.15 o 
   0  -9   7       17.14       12.65      5.33 o 
   1  -9   7       13.86        7.21      4.64 o 
   2  -9   7       24.81       16.11      7.73 o 
   3  -9   7        5.34        6.15      4.82 o 
   4  -9   7       22.74       17.31      4.12 o 
   5  -9   7        0.72        0.73      3.35 o 
   6  -9   7        0.00        4.22      9.81 o 
  -7  -8   7       17.61        3.50      9.05 o 
  -6  -8   7       23.35       37.82      8.35 o 
  -5  -8   7       13.67       19.15     11.99 o 
  -4  -8   7       22.54       16.36     14.16 o 
  -3  -8   7        0.00       -5.28      5.44 o 
  -2  -8   7        4.78       13.24      4.79 o 
  -1  -8   7        0.68        7.40      3.94 o 
   0  -8   7       11.62       12.41      6.23 o 
   1  -8   7       25.36       19.55      3.63 o 
   2  -8   7       10.95        8.40      4.80 o 
   3  -8   7       30.52       25.76      5.02 o 
   4  -8   7       12.62        6.11      4.09 o 
   5  -8   7        5.14        6.98      4.08 o 
   6  -8   7        0.43       -0.99      6.69 o 
  -8  -7   7        0.45       -2.29      9.20 o 
  -7  -7   7        1.30        2.37      5.70 o 
  -6  -7   7        0.04       12.61      6.96 o 
  -5  -7   7       28.75       61.24     10.54 o 
  -4  -7   7        9.23       14.51      5.81 o 
  -3  -7   7        1.40       10.69      6.00 o 
  -2  -7   7        2.06        5.90      4.62 o 
  -1  -7   7       27.05       19.48      5.59 o 
   0  -7   7        0.54        9.17      4.80 o 
   1  -7   7       83.23       90.78     11.38 o 
   2  -7   7       10.57       13.45      4.12 o 
   3  -7   7      409.84      450.49     25.68 o 
   4  -7   7       10.23       16.21      4.58 o 
   5  -7   7        0.03       12.58      6.22 o 
   6  -7   7        2.79        2.29      7.28 o 
   7  -7   7        0.00        6.94      5.33 o 
  -8  -6   7        0.03        4.18     10.61 o 
  -7  -6   7        0.37        1.85      5.16 o 
  -6  -6   7       22.51       12.62      5.85 o 
  -5  -6   7       29.06       23.04      8.90 o 
  -4  -6   7       51.76       57.40      8.90 o 
  -3  -6   7        5.72       11.03      4.40 o 
  -2  -6   7        4.93        3.38      4.23 o 
  -1  -6   7        0.37        4.98      6.79 o 
   0  -6   7        0.94        3.24      1.79 o 
   1  -6   7       30.58       21.87      4.14 o 
   2  -6   7        8.47        4.36      3.37 o 
   3  -6   7       20.20       14.50      4.58 o 
   4  -6   7        1.89        3.91      4.48 o 
   5  -6   7        8.31        2.13      8.37 o 
   6  -6   7        2.34        5.92      6.94 o 
   7  -6   7        0.07       11.50      6.03 o 
  -8  -5   7        0.30        7.98      9.29 o 
  -7  -5   7        0.05        7.79      5.17 o 
  -6  -5   7       18.62       20.86      6.86 o 
  -5  -5   7       13.66       11.89     10.22 o 
  -4  -5   7      204.58      254.83     20.95 o 
  -3  -5   7      107.76       94.51      9.90 o 
  -2  -5   7        0.91        2.42      4.28 o 
  -1  -5   7       20.85       28.01      5.94 o 
   0  -5   7       15.20       14.70      4.60 o 
   1  -5   7       44.53       52.20      4.82 o 
   2  -5   7       99.88      117.05      7.84 o 
   3  -5   7        0.26        4.00      2.95 o 
   4  -5   7        2.46        0.49      5.74 o 
   5  -5   7       23.01       27.29     14.26 o 
   6  -5   7        0.24       -7.51      7.81 o 
   7  -5   7        0.26       -1.12      6.14 o 
  -9  -4   7        2.48       27.01     15.13 o 
  -8  -4   7        2.51        8.86      9.68 o 
  -7  -4   7        2.26        2.04      2.42 o 
  -6  -4   7       59.74       60.00      6.85 o 
  -5  -4   7        0.34        4.26      2.18 o 
  -4  -4   7       13.32        8.94      3.09 o 
  -3  -4   7        1.52        1.19      4.55 o 
  -2  -4   7       30.77       18.02      5.18 o 
  -1  -4   7       13.31       13.76      5.12 o 
   0  -4   7       30.75       36.32      3.91 o 
   1  -4   7       10.15       11.31      4.33 o 
   2  -4   7        2.19        4.44      2.88 o 
   3  -4   7        4.41        7.34      3.06 o 
   4  -4   7       33.54       30.34      9.49 o 
   5  -4   7        0.63        4.68      7.06 o 
   6  -4   7       18.09       15.67      7.37 o 
   7  -4   7        0.03       -2.35      6.56 o 
  -9  -3   7        0.31       14.89     10.32 o 
  -8  -3   7        1.68        9.25      4.92 o 
  -7  -3   7        6.41        0.77      2.75 o 
  -6  -3   7       76.81       69.09      7.83 o 
  -5  -3   7       21.59       19.88      5.35 o 
  -4  -3   7       70.04       63.79      8.74 o 
  -3  -3   7      238.19      229.64     11.03 o 
  -2  -3   7       15.84       11.37      3.71 o 
  -1  -3   7        6.76        9.16      5.38 o 
   0  -3   7      129.64      131.81      6.98 o 
   1  -3   7       41.35       39.19      4.60 o 
   2  -3   7      123.72      127.89      6.74 o 
   3  -3   7       37.58       28.48      4.44 o 
   4  -3   7       13.54       12.38      3.96 o 
   5  -3   7       19.73       23.71      7.04 o 
   6  -3   7        0.26       -5.60      7.54 o 
   7  -3   7        0.81        6.39      6.85 o 
  -9  -2   7        0.14        5.50      9.34 o 
  -8  -2   7        0.59        8.34      4.34 o 
  -7  -2   7        0.31       -0.38      3.27 o 
  -6  -2   7        9.00       12.21      3.92 o 
  -5  -2   7        0.50        0.42      3.02 o 
  -4  -2   7       67.58       66.09      6.75 o 
  -3  -2   7       30.81       34.73      4.42 o 
  -2  -2   7       12.68       12.10      3.08 o 
  -1  -2   7        0.68        6.19      2.71 o 
   0  -2   7       87.45      100.69      9.34 o 
   1  -2   7       65.90       58.31      6.01 o 
   2  -2   7       14.51       16.30      4.30 o 
   3  -2   7        0.04        4.81      7.81 o 
   4  -2   7        5.55        4.30      2.71 o 
   5  -2   7        5.02       11.01      6.01 o 
   6  -2   7        0.31        9.82      6.28 o 
   7  -2   7        1.01        7.31     14.57 o 
  -9  -1   7        0.61       10.12      4.73 o 
  -8  -1   7        0.17       10.22      4.60 o 
  -7  -1   7        0.05        8.61      2.53 o 
  -6  -1   7       20.74       16.86      5.60 o 
  -5  -1   7        0.23       -2.52      3.09 o 
  -4  -1   7       55.19       48.80      6.03 o 
  -3  -1   7       20.07       25.94      8.03 o 
  -2  -1   7        0.19       -0.44      2.48 o 
  -1  -1   7       25.16       27.67      3.05 o 
   0  -1   7       94.77      102.79      7.35 o 
   1  -1   7       57.50       60.23      6.53 o 
   2  -1   7       16.22       20.73      4.00 o 
   3  -1   7        3.16        4.56      3.34 o 
   4  -1   7       50.50       52.84      6.28 o 
   5  -1   7        1.99        2.47      5.44 o 
   6  -1   7       11.86       12.77     11.17 o 
   7  -1   7        0.86        8.87      6.33 o 
  -9   0   7        4.52        9.69      4.05 o 
  -7   0   7        0.37        3.12      2.39 o 
  -6   0   7        0.84        1.09      3.36 o 
  -5   0   7       14.06       20.03      4.55 o 
  -4   0   7        0.19        3.68      2.72 o 
  -3   0   7       40.89       42.01      4.71 o 
  -2   0   7       42.49       48.09      5.49 o 
  -1   0   7        3.52        3.21      2.25 o 
   0   0   7      167.85      164.43      9.34 o 
   1   0   7        0.97        5.72      2.05 o 
   2   0   7      193.80      196.15      8.76 o 
   3   0   7       38.72       37.54      5.40 o 
   4   0   7        4.58        6.80      2.42 o 
   5   0   7        6.32        5.33      6.54 o 
   6   0   7        0.37       10.18     11.75 o 
   7   0   7        2.90        8.01      6.36 o 
  -9   1   7        0.39       10.56      5.22 o 
  -8   1   7        0.57        5.19      4.87 o 
  -7   1   7        5.27        5.82      3.25 o 
  -6   1   7       41.40       44.99      5.84 o 
  -5   1   7        1.39       11.20      2.61 o 
  -4   1   7        3.54        1.06      3.88 o 
  -3   1   7       59.07       66.84      5.63 o 
  -2   1   7        4.92       -1.13      4.64 o 
  -1   1   7       18.15       10.73      5.73 o 
   0   1   7       72.05       70.75      7.13 o 
   1   1   7       37.50       29.18      4.25 o 
   2   1   7       54.12       60.82      6.39 o 
   3   1   7        1.18        2.18      3.52 o 
   4   1   7        2.82        2.07      2.31 o 
   5   1   7        4.53        7.23      5.98 o 
   6   1   7        0.92        4.51      8.93 o 
   7   1   7        5.98        6.42      8.90 o 
  -8   2   7        6.64        1.38      3.53 o 
  -7   2   7        3.23        0.46      2.18 o 
  -6   2   7        3.54        4.56      2.81 o 
  -5   2   7       25.04       25.59      6.54 o 
  -4   2   7       34.60       35.98      4.91 o 
  -3   2   7      180.88      174.92      7.46 o 
  -2   2   7        1.08       -1.52      2.84 o 
  -1   2   7       72.18       70.01     10.15 o 
   0   2   7        0.69        1.56      2.49 o 
   1   2   7       37.67       42.85      7.62 o 
   2   2   7        1.56       -0.54      2.53 o 
   3   2   7       42.71       35.96      5.36 o 
   4   2   7       45.32       37.18      5.50 o 
   5   2   7        0.16        1.81      4.91 o 
   6   2   7        0.07        1.03      5.11 o 
   7   2   7        0.68       -2.43      5.47 o 
  -8   3   7        2.99       12.21      5.50 o 
  -7   3   7       10.55        9.67      4.79 o 
  -6   3   7        0.00        3.52      2.77 o 
  -5   3   7        2.96        8.18      3.47 o 
  -4   3   7       53.61       61.28      9.12 o 
  -3   3   7       81.41      102.34     16.59 o 
  -2   3   7        8.54       16.86      7.45 o 
  -1   3   7       36.17       41.91      8.56 o 
   0   3   7       63.29       48.78     13.45 o 
   1   3   7        3.12       15.46      4.84 o 
   2   3   7       25.30       21.67      3.67 o 
   3   3   7       18.24       11.66      3.77 o 
   4   3   7       79.03       82.07     10.44 o 
   5   3   7        2.01        2.28      6.59 o 
   6   3   7        2.83        3.36     10.17 o 
  -8   4   7        4.13        6.23      3.31 o 
  -7   4   7        0.98        9.63      3.54 o 
  -6   4   7        0.87        9.30      2.60 o 
  -5   4   7       54.73       51.47      8.88 o 
  -4   4   7        0.43        2.32      3.68 o 
  -3   4   7      149.06      169.86     17.13 o 
  -2   4   7       31.47       30.71      7.70 o 
  -1   4   7       25.58       15.81      7.64 o 
   0   4   7        8.98       16.87      5.21 o 
   1   4   7        0.98       11.63      5.99 o 
   2   4   7        9.32        6.52      3.22 o 
   3   4   7       14.77       13.24      5.44 o 
   4   4   7       24.07       28.04      7.79 o 
   5   4   7        7.40        2.58     10.12 o 
   6   4   7        0.25       -0.24      8.61 o 
  -7   5   7        0.89       -5.81      5.91 o 
  -6   5   7       11.24       19.68      5.05 o 
  -5   5   7        5.32        8.32      4.19 o 
  -4   5   7       66.35       63.07     10.25 o 
  -3   5   7        4.90        7.23      4.05 o 
  -2   5   7       34.76       35.97      9.37 o 
   0   5   7        3.52       -2.97      8.05 o 
   1   5   7        0.74        4.70      9.20 o 
   2   5   7      105.26      123.46     13.88 o 
   3   5   7        0.19        4.76      5.13 o 
   4   5   7        0.64       -4.60      4.77 o 
   5   5   7        1.19       14.60      9.93 o 
  -6   6   7       11.41        9.85      5.37 o 
  -5   6   7        2.41        9.96      4.97 o 
  -4   6   7        1.11        5.51      4.33 o 
  -3   6   7       30.23       31.78     10.71 o 
  -2   6   7       10.27       11.31      6.98 o 
  -1   6   7        9.68       32.85     14.35 o 
   0   6   7        8.09       10.20      5.00 o 
   1   6   7       27.24       24.07     12.72 o 
   2   6   7       21.70       26.07      6.80 o 
   3   6   7        2.06        6.30      5.46 o 
   4   6   7        0.06       -0.57      5.16 o 
  -6   7   7        0.00       19.46     11.87 o 
  -5   7   7        4.47        9.34      6.67 o 
  -4   7   7        2.21        6.76      7.94 o 
  -3   7   7        0.02        3.80      4.85 o 
  -2   7   7       35.83       37.06     10.79 o 
  -1   7   7        1.41       18.30     10.27 o 
   0   7   7        8.29        7.47      8.47 o 
   1   7   7       20.03       21.93      7.84 o 
   2   7   7        1.77        2.77      6.40 o 
   3   7   7        0.20        9.28      5.98 o 
  -4   8   7        0.73       17.85      7.52 o 
  -3   8   7        0.23       11.59      5.20 o 
  -2   8   7        0.03       14.91      7.54 o 
  -1   8   7        4.70       37.42     28.17 o 
   0   8   7        0.04       25.38     14.21 o 
   1   8   7        1.26        1.83      6.86 o 
   2   8   7        0.02       10.22      9.44 o 
  -3 -12   8        2.53        0.84      4.31 o 
  -2 -12   8        0.59       -0.47      9.76 o 
  -1 -12   8        0.49        5.90      6.29 o 
   0 -12   8        1.28        2.97      6.55 o 
   1 -12   8       10.17       12.85      9.14 o 
   2 -12   8        3.63       17.92      8.39 o 
   3 -12   8        0.21       12.95      5.75 o 
  -5 -11   8        0.97       14.47      8.26 o 
  -4 -11   8        0.81        8.38      4.12 o 
  -3 -11   8        1.98       -5.83      5.83 o 
  -2 -11   8        1.60        7.80      4.00 o 
  -1 -11   8        2.57       12.26      5.63 o 
   0 -11   8        0.10       -2.02      4.36 o 
   1 -11   8        0.01        6.06      5.96 o 
   2 -11   8        0.90       -5.02      5.02 o 
   3 -11   8        1.25        3.79      4.88 o 
   4 -11   8        0.81        2.92      5.30 o 
  -6 -10   8        0.04       -5.10     11.97 o 
  -5 -10   8        0.09       15.05      7.49 o 
  -4 -10   8        0.30        6.05      4.33 o 
  -3 -10   8        0.29        0.89      3.99 o 
  -2 -10   8        1.68        7.98      5.01 o 
  -1 -10   8       11.41       29.67     12.14 o 
   0 -10   8       17.03       26.22      8.13 o 
   1 -10   8        3.97        2.05      4.75 o 
   2 -10   8        9.54        8.06      5.64 o 
   3 -10   8        6.76        2.77      8.69 o 
   4 -10   8        0.03        7.25      4.77 o 
   5 -10   8        1.51        9.78      6.72 o 
  -6  -9   8        6.83        7.27      8.93 o 
  -5  -9   8        5.65        6.29      5.32 o 
  -4  -9   8        0.13        8.54      4.95 o 
  -3  -9   8        1.96        3.31      4.56 o 
  -2  -9   8       12.16       11.58      5.79 o 
  -1  -9   8        3.64        0.46      4.70 o 
   0  -9   8        0.00        5.86      2.96 o 
   1  -9   8        5.80        6.62      5.91 o 
   2  -9   8       28.72       45.10      9.68 o 
   3  -9   8        5.43        6.60      2.58 o 
   4  -9   8        0.49        5.22      3.49 o 
   5  -9   8        0.38        9.61      4.35 o 
   6  -9   8        0.39       -0.39      5.19 o 
  -7  -8   8        0.48        0.72      5.88 o 
  -6  -8   8        1.06        2.50      5.99 o 
  -5  -8   8        2.79        5.39      5.82 o 
  -4  -8   8        4.61        6.93      4.64 o 
  -3  -8   8        3.48        9.74      4.91 o 
  -2  -8   8        0.00        8.81      4.82 o 
  -1  -8   8       19.83       13.25      6.25 o 
   0  -8   8        1.03        9.15      8.76 o 
   1  -8   8        0.25       -3.14      5.11 o 
   2  -8   8       26.35       18.10      7.79 o 
   3  -8   8       41.72       41.92      6.61 o 
   4  -8   8        0.01        3.12      4.14 o 
   5  -8   8        1.33        3.32      4.43 o 
   6  -8   8        0.06       -1.51      4.28 o 
  -7  -7   8        0.00        4.50      6.10 o 
  -6  -7   8       11.17        4.23      6.74 o 
  -5  -7   8       17.19       22.55      5.76 o 
  -4  -7   8       36.46       40.97      9.34 o 
  -3  -7   8        1.97        4.22      3.51 o 
  -1  -7   8       12.10        9.46      4.54 o 
   0  -7   8        7.24        8.13      3.77 o 
   1  -7   8       24.05       24.82      7.18 o 
   2  -7   8       23.79       24.07      4.38 o 
   3  -7   8        1.24        2.94      3.10 o 
   4  -7   8       17.00       16.56      4.75 o 
   5  -7   8        0.94       -1.46      6.03 o 
   6  -7   8        0.08        2.56      9.95 o 
  -8  -6   8        3.39        0.58      9.20 o 
  -7  -6   8        1.16       14.12      7.38 o 
  -6  -6   8        1.95        1.63      5.47 o 
  -5  -6   8      261.64      277.46     15.58 o 
  -4  -6   8        0.49        0.44      3.62 o 
  -3  -6   8       24.10       21.91      9.42 o 
  -2  -6   8        9.20       10.27      6.33 o 
  -1  -6   8       28.66       20.57      5.94 o 
   0  -6   8        1.27        4.32      2.19 o 
   1  -6   8      111.76      114.75      8.94 o 
   2  -6   8      367.68      413.90     15.66 o 
   3  -6   8       36.15       38.14      5.31 o 
   4  -6   8       53.47       55.71      6.24 o 
   5  -6   8       20.20       18.74     22.21 o 
   6  -6   8        0.18        3.31      8.64 o 
   7  -6   8        0.16        7.38      7.27 o 
  -8  -5   8        1.67        9.49      6.31 o 
  -7  -5   8        3.79        5.44      5.04 o 
  -6  -5   8       67.63       57.32     16.79 o 
  -5  -5   8        0.54       -2.35      5.46 o 
  -4  -5   8       39.83       40.65      9.08 o 
  -3  -5   8       17.45       16.57      5.88 o 
  -2  -5   8        4.94        6.94      4.06 o 
  -1  -5   8        5.30        4.66      3.59 o 
   0  -5   8        5.76        3.53      2.69 o 
   1  -5   8        9.38       11.78      3.30 o 
   2  -5   8      362.25      381.35     11.51 o 
   3  -5   8        5.05        8.89      4.91 o 
   4  -5   8       13.94       11.44      6.14 o 
   5  -5   8        0.06        5.68      6.74 o 
   6  -5   8       10.01        1.76      6.18 o 
   7  -5   8        0.03        5.69      7.98 o 
  -8  -4   8        2.88        6.04      4.71 o 
  -7  -4   8        2.38        9.44      5.25 o 
  -6  -4   8       80.96       81.01     19.66 o 
  -5  -4   8       29.57       15.91      3.30 o 
  -4  -4   8       41.05       21.22     10.39 o 
  -3  -4   8      216.01      190.39     17.74 o 
  -2  -4   8        0.10        3.45      2.08 o 
  -1  -4   8       30.54       31.53      3.99 o 
   0  -4   8        5.21        7.22      2.64 o 
   1  -4   8      190.35      192.00      9.25 o 
   2  -4   8       10.96        3.23      3.80 o 
   3  -4   8        7.52        8.26      3.49 o 
   4  -4   8       67.36       67.76      8.29 o 
   5  -4   8       33.65       51.24     10.28 o 
   6  -4   8        6.84       16.56     15.55 o 
   7  -4   8        0.03        5.97      6.42 o 
  -8  -3   8        1.51        1.48      4.55 o 
  -7  -3   8       22.94       19.23      4.60 o 
  -6  -3   8        0.26        1.60      2.51 o 
  -5  -3   8       12.59        6.61      3.09 o 
  -4  -3   8        0.16        1.70      2.33 o 
  -3  -3   8        5.19        7.02      1.92 o 
  -2  -3   8      194.88      217.23     10.73 o 
  -1  -3   8        5.27        3.71      2.20 o 
   0  -3   8        2.01        1.02      3.49 o 
   1  -3   8        8.88       10.35      3.29 o 
   2  -3   8        8.85        5.39      4.10 o 
   3  -3   8        3.64        2.51      3.08 o 
   4  -3   8       67.83       71.43     12.64 o 
   5  -3   8       28.90       26.54      7.36 o 
   6  -3   8        2.39       -3.77      5.89 o 
   7  -3   8        6.19       23.69      9.58 o 
  -9  -2   8        0.00        1.22      8.27 o 
  -8  -2   8        0.60        1.94      2.98 o 
  -7  -2   8       17.40       21.53      6.68 o 
  -6  -2   8       35.46       36.64      9.34 o 
  -5  -2   8        8.81        3.77      2.75 o 
  -4  -2   8        1.98       10.19      3.24 o 
  -3  -2   8       77.94      100.09      7.20 o 
  -2  -2   8        1.28        2.50      3.11 o 
  -1  -2   8       55.60       61.44      5.95 o 
   0  -2   8       41.52       40.18      5.17 o 
   1  -2   8        1.04        2.58      3.03 o 
   2  -2   8       10.52        8.80      3.37 o 
   3  -2   8        4.16        7.80      3.02 o 
   4  -2   8        1.49       -0.64      3.06 o 
   5  -2   8        3.35       -1.63      5.47 o 
   6  -2   8        1.96       13.14      6.36 o 
   7  -2   8        4.48        7.37      6.92 o 
  -9  -1   8        6.06        3.99      8.08 o 
  -8  -1   8        0.04       10.92      5.01 o 
  -7  -1   8        8.30        4.40      2.81 o 
  -6  -1   8       26.65       12.77      3.74 o 
  -5  -1   8       15.54       21.35      3.87 o 
  -4  -1   8       18.46       24.40      3.94 o 
  -3  -1   8       31.93       30.40      5.32 o 
  -2  -1   8       19.99       19.65      3.67 o 
  -1  -1   8       67.33       74.73      6.64 o 
   0  -1   8       34.33       38.37      4.46 o 
   1  -1   8       56.56       72.60      9.89 o 
   2  -1   8       46.37       47.01      6.52 o 
   3  -1   8        5.74        8.78      3.87 o 
   4  -1   8       20.49       10.20      3.05 o 
   5  -1   8        1.00        0.37      5.81 o 
   6  -1   8        0.01        3.93      6.98 o 
   7  -1   8        3.86        1.64      6.43 o 
  -8   0   8        0.54       -2.15      4.76 o 
  -7   0   8        4.81       -0.93      4.70 o 
  -6   0   8        7.40       13.02      6.26 o 
  -5   0   8      103.24      103.31      9.53 o 
  -4   0   8      141.37      152.75      9.96 o 
  -3   0   8       20.11       19.27      4.36 o 
  -2   0   8       54.49       56.42     10.01 o 
  -1   0   8        1.02        7.09      9.19 o 
   0   0   8       17.30       12.41      4.97 o 
   1   0   8        9.08        9.80      2.72 o 
   2   0   8       26.77       23.76      7.96 o 
   3   0   8       44.86       38.26      6.20 o 
   4   0   8       11.04       11.52      3.95 o 
   5   0   8        9.64        8.68     10.24 o 
   6   0   8        0.40        3.11      5.67 o 
   7   0   8        1.54       -1.35      6.24 o 
  -8   1   8        0.16       12.83      4.85 o 
  -7   1   8        0.52        3.67      2.37 o 
  -6   1   8       13.98       11.84      3.59 o 
  -5   1   8        3.39        4.84      2.60 o 
  -4   1   8       21.66       22.15      7.99 o 
  -3   1   8        0.48        4.72      3.15 o 
  -2   1   8        1.91        3.34      2.41 o 
  -1   1   8       22.36       21.29      4.09 o 
   0   1   8        0.75        3.56      2.18 o 
   1   1   8       34.52       23.20      3.62 o 
   2   1   8        7.19        3.48      3.30 o 
   3   1   8        0.01        4.37      2.95 o 
   4   1   8        0.33        7.28      5.64 o 
   5   1   8       13.53       11.67      7.88 o 
   6   1   8        2.84       -1.06      5.36 o 
  -8   2   8        0.15        0.05      9.39 o 
  -7   2   8        0.53       -2.89      3.40 o 
  -6   2   8        5.46        8.14      2.94 o 
  -5   2   8        3.03        2.05      2.01 o 
  -4   2   8       77.91       70.94      8.98 o 
  -3   2   8      230.27      245.58     20.15 o 
  -2   2   8       34.67       32.06      8.25 o 
  -1   2   8      109.43      114.23     12.85 o 
   0   2   8       87.44       84.66     11.16 o 
   1   2   8       42.25       38.80      7.84 o 
   2   2   8        1.82        3.87      3.38 o 
   3   2   8       32.04       28.46     11.58 o 
   4   2   8       39.79       33.35      5.83 o 
   5   2   8        0.17       -0.56      4.49 o 
   6   2   8        0.83        1.12     12.55 o 
  -8   3   8        0.30        6.52      9.54 o 
  -7   3   8        1.83        0.78      3.78 o 
  -6   3   8        0.16        9.19      4.01 o 
  -5   3   8        0.06        7.49      8.52 o 
  -4   3   8        1.87        6.15      7.96 o 
  -3   3   8       42.54       33.29      6.18 o 
  -2   3   8       28.84       29.64      8.39 o 
  -1   3   8       36.46       42.66      7.14 o 
   0   3   8        3.38        6.90      4.87 o 
   1   3   8        8.31       21.68      6.85 o 
   2   3   8        8.58       12.51      5.50 o 
   3   3   8        0.00       11.97      3.07 o 
   4   3   8        0.01        0.91      7.30 o 
   6   3   8        0.12        7.74      9.63 o 
  -7   4   8        0.27        6.72      3.70 o 
  -6   4   8        0.10        9.25      5.33 o 
  -5   4   8        2.49       11.55      5.77 o 
  -4   4   8        0.41       -6.79      8.73 o 
  -3   4   8       30.98       40.77      8.39 o 
  -2   4   8        1.50        8.29      3.64 o 
  -1   4   8       10.07        5.18      3.51 o 
   0   4   8       10.40        1.06      5.68 o 
   1   4   8       22.45       27.36     11.46 o 
   2   4   8       41.80       60.97     19.32 o 
   3   4   8        0.24       -0.07      5.08 o 
   4   4   8        0.25       -4.51      4.51 o 
   5   4   8        0.11        8.90     10.56 o 
  -7   5   8        1.66        7.30      4.57 o 
  -6   5   8        0.63        1.93      3.31 o 
  -5   5   8        0.51        3.72      5.58 o 
  -4   5   8        2.64       -3.30      6.16 o 
  -3   5   8        2.24       11.67      6.62 o 
  -2   5   8       17.74       22.45      6.02 o 
  -1   5   8       13.68       14.89     12.60 o 
   0   5   8        5.51       13.48      7.40 o 
   1   5   8       41.71       37.63     12.21 o 
   2   5   8       31.51       39.72      9.46 o 
   3   5   8        1.23        6.98      5.46 o 
   4   5   8        1.02        2.13      5.14 o 
  -6   6   8        3.62       12.84      4.16 o 
  -5   6   8        0.40       14.15      8.37 o 
  -4   6   8        0.00       -6.14      6.16 o 
  -3   6   8        0.99        5.62      3.99 o 
  -2   6   8       11.58        6.76      4.57 o 
  -1   6   8        2.00        4.24      6.20 o 
   0   6   8        0.00        1.85      7.62 o 
   1   6   8        0.82        4.56      6.15 o 
   2   6   8        7.02        8.74      5.96 o 
   3   6   8        2.92       15.86      7.34 o 
  -5   7   8        4.08        5.69     11.34 o 
  -4   7   8        1.49        6.12      7.52 o 
  -3   7   8        0.00        7.15      7.10 o 
  -2   7   8        2.77       -2.87      6.47 o 
  -1   7   8        2.48       -2.03      7.27 o 
   0   7   8        8.56        4.39      5.31 o 
   1   7   8       38.94       43.63     10.44 o 
   2   7   8        0.25        5.01     12.29 o 
  -2   8   8        0.93        1.95      5.09 o 
  -1   8   8        0.49       10.06     11.36 o 
   0   8   8       14.43       37.23     15.77 o 
  -3 -12   9        6.54        8.31      9.68 o 
  -2 -12   9        0.04        2.45      6.84 o 
  -1 -12   9        0.00        4.85      4.50 o 
   0 -12   9        8.80       12.45      4.29 o 
   1 -12   9        0.80        2.61      4.55 o 
   2 -12   9        0.24        0.50      4.14 o 
  -4 -11   9        2.95        7.51      5.74 o 
  -3 -11   9        0.78        6.10      4.57 o 
  -2 -11   9        2.32       20.67      7.44 o 
  -1 -11   9        2.24        2.46      4.33 o 
   0 -11   9        8.69        9.21      5.83 o 
   1 -11   9        4.58        8.18      5.71 o 
   2 -11   9        1.56       10.35      5.87 o 
   3 -11   9        0.12        2.90     12.38 o 
   4 -11   9        0.20        3.94      6.76 o 
  -5 -10   9        8.63       14.67      6.06 o 
  -4 -10   9       12.98        2.85     11.95 o 
  -3 -10   9        1.43        9.33      4.95 o 
  -2 -10   9        4.65        7.34      7.54 o 
  -1 -10   9        4.02        8.36     11.19 o 
   0 -10   9        4.20       11.30      7.20 o 
   1 -10   9        1.54        7.56      5.96 o 
   2 -10   9        1.15        8.08      3.51 o 
   3 -10   9        1.12        1.12      7.45 o 
   4 -10   9        0.71        0.39      8.22 o 
   5 -10   9        1.94        0.44      5.69 o 
  -6  -9   9        1.18       17.61      8.00 o 
  -5  -9   9       13.01       15.61     12.94 o 
  -4  -9   9        7.18       16.13      6.47 o 
  -3  -9   9        0.36        0.86      7.15 o 
  -2  -9   9        2.56        3.13      3.70 o 
  -1  -9   9       19.77       13.02     14.55 o 
   0  -9   9        7.05       21.29      6.72 o 
   1  -9   9        2.13        7.77      6.64 o 
   2  -9   9       13.02       14.11      8.35 o 
   3  -9   9       12.26       11.42      4.48 o 
   4  -9   9        1.26        4.82      4.30 o 
   5  -9   9        0.71       -3.41      4.91 o 
  -7  -8   9        0.59       -3.70      7.69 o 
  -6  -8   9        0.14       -4.18      7.35 o 
  -5  -8   9        0.54       10.41      8.90 o 
  -4  -8   9       11.35       11.19      9.39 o 
  -3  -8   9        7.90        4.53      8.86 o 
  -2  -8   9        0.77        6.33      9.00 o 
  -1  -8   9       31.14       17.52      8.56 o 
   0  -8   9       50.43       24.23     12.21 o 
   1  -8   9        6.82        1.90      7.01 o 
   2  -8   9        2.68        7.61      4.38 o 
   3  -8   9       12.06       12.43      5.45 o 
   4  -8   9        0.24        6.76      5.69 o 
   5  -8   9        0.25        6.87      3.57 o 
   6  -8   9        0.29       -3.36      6.37 o 
  -7  -7   9        0.00        7.27      5.70 o 
  -6  -7   9        7.70       13.22      6.99 o 
  -5  -7   9       13.60       14.09      7.27 o 
  -4  -7   9       49.97       56.50     11.17 o 
  -3  -7   9        4.48        0.49      6.94 o 
  -2  -7   9        0.68        6.97      5.18 o 
  -1  -7   9       20.14       16.85      6.92 o 
   0  -7   9        1.87        0.36      6.18 o 
   1  -7   9        6.47        4.04      3.20 o 
   2  -7   9      127.57      132.46      8.01 o 
   3  -7   9        0.08        3.93      3.51 o 
   4  -7   9        0.00        5.73      5.60 o 
   5  -7   9        0.59        5.85      7.37 o 
   6  -7   9        0.73       -4.33      5.69 o 
  -8  -6   9        0.64        1.51      9.29 o 
  -7  -6   9        0.01        5.22      5.87 o 
  -6  -6   9        1.86       -2.43      5.99 o 
  -5  -6   9       78.65      101.77     13.65 o 
  -4  -6   9        0.01        0.73      3.68 o 
  -3  -6   9       35.18       47.31      7.22 o 
  -2  -6   9       20.94       26.17      7.85 o 
  -1  -6   9       23.20       23.49      9.54 o 
   0  -6   9        0.94       13.24      4.35 o 
   1  -6   9      155.58      166.96      9.00 o 
   2  -6   9       73.22       70.94      7.20 o 
   3  -6   9        0.00        4.28      3.04 o 
   4  -6   9       10.01        7.59     11.07 o 
   5  -6   9        1.59        3.70      5.70 o 
   6  -6   9        0.75       14.18     15.21 o 
  -8  -5   9        0.07        6.18     10.17 o 
  -7  -5   9        1.57        5.11      5.47 o 
  -6  -5   9        0.08       -1.83      5.29 o 
  -5  -5   9       39.24       23.55      9.49 o 
  -4  -5   9       72.53       69.08     10.59 o 
  -3  -5   9       34.74       40.55     10.49 o 
  -2  -5   9        5.78        8.18      5.79 o 
  -1  -5   9       21.63       18.81      5.27 o 
   0  -5   9        6.70        0.72      3.83 o 
   1  -5   9      178.41      194.05     11.00 o 
   2  -5   9       49.57       45.47      5.75 o 
   3  -5   9        2.44        5.87      3.92 o 
   4  -5   9        1.86        6.44      5.50 o 
   5  -5   9        3.78        1.10      5.31 o 
   6  -5   9        0.68        4.89      7.49 o 
  -8  -4   9        0.68        5.45      5.75 o 
  -7  -4   9        0.01       -0.35      4.91 o 
  -6  -4   9       39.53       49.81      9.33 o 
  -5  -4   9        4.84       10.37     13.50 o 
  -4  -4   9       24.27       19.08      7.41 o 
  -3  -4   9      215.89      221.26     17.09 o 
  -2  -4   9       34.26       44.72     10.07 o 
  -1  -4   9       24.49       25.18      3.31 o 
   0  -4   9      121.52      134.39      7.54 o 
   1  -4   9       41.27       46.77      5.72 o 
   2  -4   9        5.74        6.75      3.16 o 
   3  -4   9        0.39        0.37      3.63 o 
   4  -4   9       11.73        4.23      5.31 o 
   5  -4   9        1.23        7.62      5.98 o 
   6  -4   9        1.17       12.47      7.16 o 
   7  -4   9        1.36        8.94      6.73 o 
  -8  -3   9        4.77        5.02      4.18 o 
  -7  -3   9       34.72       16.55     12.14 o 
  -6  -3   9       49.28       42.60      6.32 o 
  -5  -3   9        3.43        5.69      1.82 o 
  -4  -3   9        9.23       10.12      3.12 o 
  -3  -3   9       15.55        8.34      4.49 o 
  -2  -3   9      188.83      177.56     41.75 o 
  -1  -3   9       12.42        7.95      5.00 o 
   0  -3   9        8.17        6.92      2.66 o 
   1  -3   9      472.40      556.48     20.68 o 
   2  -3   9        0.00        6.98      3.20 o 
   3  -3   9        1.12        2.34      2.79 o 
   4  -3   9       29.36       20.46      8.50 o 
   5  -3   9        0.19       -3.96      7.49 o 
   6  -3   9        0.11       16.27      7.66 o 
   7  -3   9        0.65       -2.27      6.20 o 
  -8  -2   9       12.98       22.68      5.04 o 
  -7  -2   9       29.89       29.15      6.62 o 
  -6  -2   9       12.56        9.88      4.49 o 
  -5  -2   9        0.02        2.41      3.62 o 
  -4  -2   9       19.77       22.77      4.17 o 
  -3  -2   9        0.88        5.38      3.05 o 
  -2  -2   9       27.97       33.70      4.83 o 
  -1  -2   9       70.05       67.51      5.88 o 
   0  -2   9      154.17      161.70     11.41 o 
   1  -2   9        7.49       17.91      3.48 o 
   2  -2   9       18.96       19.47      7.63 o 
   3  -2   9        5.97        8.65      2.55 o 
   4  -2   9       31.75       27.41      4.72 o 
   5  -2   9        6.28       -0.17      5.22 o 
   6  -2   9        1.39        2.64      6.33 o 
  -8  -1   9        5.26        7.80      3.78 o 
  -7  -1   9        1.74        3.73      2.94 o 
  -6  -1   9       17.56       11.20      4.72 o 
  -5  -1   9       86.24       70.34      8.67 o 
  -4  -1   9       24.75       30.97      5.24 o 
  -3  -1   9       33.92       38.56      6.34 o 
  -2  -1   9        2.28        5.77      2.12 o 
  -1  -1   9        1.46        0.18      4.71 o 
   0  -1   9        3.14        4.32      3.27 o 
   1  -1   9        9.06        4.27      4.53 o 
   2  -1   9       51.04       48.40      7.30 o 
   3  -1   9      230.96      249.35     12.96 o 
   4  -1   9        1.19        4.16      4.65 o 
   5  -1   9        1.64        8.32      5.67 o 
   6  -1   9        0.40       14.75      6.33 o 
  -8   0   9        0.25        0.63      4.68 o 
  -7   0   9        1.94       -4.27      4.27 o 
  -6   0   9        0.55        1.54      3.66 o 
  -5   0   9       20.10       17.16      4.31 o 
  -4   0   9       22.09       17.05      3.94 o 
  -3   0   9       86.27       94.38      7.88 o 
  -2   0   9       94.42      105.84     10.71 o 
  -1   0   9        4.23        5.38      5.34 o 
   0   0   9        0.06        2.19      3.46 o 
   1   0   9        1.24        6.50      4.02 o 
   2   0   9       21.55       12.79      4.17 o 
   3   0   9        5.62        7.25      3.97 o 
   4   0   9       90.42       72.68     15.38 o 
   5   0   9        5.09       12.96      6.86 o 
   6   0   9        0.59       -2.59      6.42 o 
  -8   1   9        0.01       -2.48      7.25 o 
  -7   1   9        0.75        8.36      3.69 o 
  -6   1   9        3.74        0.90      3.86 o 
  -5   1   9        6.51        1.64      5.10 o 
  -4   1   9       54.35       52.75      5.27 o 
  -3   1   9       15.93        9.60      5.96 o 
  -2   1   9       31.81       28.59      9.82 o 
  -1   1   9        6.04        5.17      2.43 o 
   0   1   9        5.46        0.51      2.47 o 
   1   1   9        2.57       -0.32      1.39 o 
   2   1   9       10.11        7.17      2.41 o 
   3   1   9       10.92        6.11      3.33 o 
   4   1   9        0.57        0.36      3.22 o 
   5   1   9        7.17       12.20      6.13 o 
   6   1   9        6.14        5.40      9.68 o 
  -8   2   9        2.66        7.10      8.56 o 
  -7   2   9        6.39        4.05      7.96 o 
  -6   2   9        1.41        4.01      6.18 o 
  -5   2   9       22.19       19.29      8.30 o 
  -4   2   9       14.49        6.37      9.71 o 
  -3   2   9       82.30       89.42     11.03 o 
  -2   2   9        0.18        2.31      3.78 o 
  -1   2   9        0.18       -2.19      5.77 o 
   0   2   9       14.91       15.42      4.62 o 
   1   2   9        3.61       12.18      6.64 o 
   2   2   9        3.45       12.01      5.99 o 
   3   2   9       16.47        7.64      6.81 o 
   4   2   9        4.43        9.66      4.25 o 
   5   2   9        0.71       -9.10      9.10 o 
  -7   3   9        0.12        4.50      6.96 o 
  -6   3   9        0.50       -0.87      5.51 o 
  -5   3   9        2.73        4.42     12.38 o 
  -4   3   9        3.30       11.61      6.16 o 
  -3   3   9        6.63        4.77      3.13 o 
  -2   3   9        1.64        5.41      5.64 o 
  -1   3   9       16.07       16.21      5.81 o 
   0   3   9       10.45        2.70      8.08 o 
   1   3   9        2.28        3.93      5.41 o 
   2   3   9        0.79       13.09      4.69 o 
   3   3   9        1.96        1.40     11.31 o 
   4   3   9        0.51        8.08      7.54 o 
   5   3   9        0.79       22.53     13.43 o 
  -7   4   9        1.30       -4.44      5.63 o 
  -6   4   9        3.62        3.93      5.09 o 
  -5   4   9        0.04        6.73      6.93 o 
  -4   4   9        0.83        7.32      6.40 o 
  -3   4   9       21.41       23.54      8.35 o 
  -2   4   9        3.75        5.85      3.54 o 
  -1   4   9        0.12        1.46      6.51 o 
   0   4   9        1.87       -2.33      4.80 o 
   1   4   9        0.19        6.06      7.16 o 
   2   4   9        0.15        2.47      5.64 o 
   3   4   9        0.30        8.03      4.38 o 
   4   4   9        0.10       -1.12      8.90 o 
  -6   5   9        0.33        4.04      4.73 o 
  -5   5   9        3.61        7.12      5.27 o 
  -4   5   9        3.46        9.94      6.53 o 
  -3   5   9        1.27        1.29      5.47 o 
  -2   5   9       71.13       70.61     11.45 o 
  -1   5   9        0.01        8.39      5.57 o 
   0   5   9        4.02        5.85      4.66 o 
   1   5   9       18.44       13.31      5.17 o 
   2   5   9        5.02        5.96      4.63 o 
   3   5   9        0.04        7.65      6.23 o 
  -5   6   9        1.05       -2.95      6.10 o 
  -4   6   9        0.04       -4.75      6.46 o 
  -3   6   9        0.47        2.00     10.85 o 
  -2   6   9        2.71       10.04      5.92 o 
  -1   6   9       13.72       11.19      6.28 o 
   0   6   9        2.93       10.58      5.01 o 
   1   6   9        9.59        7.80      9.10 o 
   2   6   9        0.01       14.18      6.80 o 
  -3   7   9        2.80        8.43      3.64 o 
  -2   7   9        2.08       11.44      9.88 o 
  -1   7   9        9.46       14.55      5.01 o 
   0   7   9       45.17       56.36     10.29 o 
  -2 -12  10        1.41       16.67      5.24 o 
  -1 -12  10        0.03        9.88      9.95 o 
   0 -12  10        1.12        8.30      8.03 o 
   1 -12  10        0.43        5.21      4.44 o 
  -4 -11  10        2.78        1.13      6.48 o 
  -3 -11  10        1.14       10.20      4.98 o 
  -2 -11  10        0.42        6.53      7.42 o 
  -1 -11  10        0.05       -5.32      5.62 o 
   0 -11  10        1.37       13.18      5.13 o 
   1 -11  10        0.15        8.53      6.01 o 
   2 -11  10        3.38        8.87      5.47 o 
   3 -11  10       22.78       17.96      8.66 o 
  -5 -10  10        4.45        9.17      6.52 o 
  -4 -10  10        1.25       -5.66      6.80 o 
  -3 -10  10        0.00        1.68      9.61 o 
  -2 -10  10        3.92        3.55      5.15 o 
  -1 -10  10       12.60        6.18      8.98 o 
   0 -10  10        4.67        5.49      4.66 o 
   1 -10  10        8.97        2.22      8.73 o 
   2 -10  10        1.81        7.98      5.14 o 
   3 -10  10        0.03        3.58      4.16 o 
   4 -10  10        3.75        7.01      4.33 o 
  -6  -9  10        0.06        0.78      8.22 o 
  -5  -9  10        0.40       11.92     12.51 o 
  -4  -9  10       28.16       25.98     14.60 o 
  -3  -9  10        2.37        7.35      8.56 o 
  -2  -9  10        1.52       -6.28      9.49 o 
  -1  -9  10        0.04       -1.27      8.42 o 
   0  -9  10        0.01        7.10      7.83 o 
   1  -9  10        0.05        2.24      7.20 o 
   2  -9  10       20.94       19.37      7.79 o 
   3  -9  10        1.94        0.73      5.06 o 
  -6  -8  10        0.05       11.27      6.76 o 
  -5  -8  10        0.01       13.87      6.10 o 
  -4  -8  10       11.05       14.00      6.01 o 
  -3  -8  10       10.19       18.40      6.52 o 
  -2  -8  10       25.40       21.64      7.72 o 
  -1  -8  10        4.69        8.27      5.62 o 
   0  -8  10       22.64       12.70      5.81 o 
   1  -8  10        6.81        6.70      5.49 o 
   2  -8  10        3.08        8.11      3.97 o 
   3  -8  10       17.32       17.38      4.63 o 
   4  -8  10        0.29        3.78      5.13 o 
   5  -8  10        0.05       -3.51      4.91 o 
  -7  -7  10        1.39       -2.15      5.88 o 
  -6  -7  10        0.00       -0.45      5.72 o 
  -5  -7  10       30.11       29.13     16.81 o 
  -4  -7  10        0.04       -5.68      5.88 o 
  -3  -7  10        1.91        4.77      7.30 o 
  -2  -7  10        0.21        7.69      5.85 o 
  -1  -7  10        3.90        9.93      5.74 o 
   0  -7  10        6.29       13.64     12.34 o 
   1  -7  10        0.14       12.00      3.24 o 
   2  -7  10        0.75        0.73      2.82 o 
   3  -7  10        6.18        3.11      3.52 o 
   4  -7  10        0.24        1.92      7.66 o 
   5  -7  10        0.23       12.17      6.90 o 
  -7  -6  10        0.10        8.71      5.72 o 
  -6  -6  10        0.17        9.42      7.23 o 
  -5  -6  10        6.09        3.79      3.99 o 
  -4  -6  10       33.64       47.45     11.17 o 
  -3  -6  10        9.73        7.27      4.64 o 
  -2  -6  10       36.66       31.11      8.21 o 
  -1  -6  10        0.05        6.76      5.57 o 
   0  -6  10        3.54        3.48      5.53 o 
   1  -6  10        2.07        1.22      2.29 o 
   2  -6  10        0.11        1.11      2.87 o 
   3  -6  10       15.68       11.40      3.27 o 
   4  -6  10        6.81       11.83      6.72 o 
   5  -6  10        0.12       11.64      7.47 o 
   6  -6  10        0.77        0.11      6.13 o 
  -8  -5  10        0.07       17.32      9.73 o 
  -7  -5  10        5.20        5.02      6.05 o 
  -6  -5  10        7.64        2.72      5.96 o 
  -5  -5  10        0.09        2.54      9.61 o 
  -4  -5  10        3.13        5.31      5.13 o 
  -3  -5  10       36.44       39.81      6.43 o 
  -2  -5  10       85.62      103.83     20.46 o 
  -1  -5  10        0.19        4.60      4.31 o 
   0  -5  10        0.41        2.18      2.52 o 
   1  -5  10      158.83      158.18      9.11 o 
   2  -5  10       26.69       19.40      5.12 o 
   3  -5  10        0.03        4.21      4.10 o 
   4  -5  10        5.32        4.78      5.36 o 
   5  -5  10       22.33       25.49     11.99 o 
   6  -5  10        2.80        5.67      7.54 o 
  -8  -4  10        1.06        3.58      6.34 o 
  -7  -4  10        3.17        2.44      5.24 o 
  -6  -4  10        1.10        7.71      5.64 o 
  -5  -4  10        3.65        7.58      5.59 o 
  -4  -4  10        0.58        8.06      4.69 o 
  -3  -4  10        0.51       -1.54      5.62 o 
  -2  -4  10       26.95       32.21      7.70 o 
  -1  -4  10       14.85       19.73      4.21 o 
   0  -4  10      148.82      162.98      9.80 o 
   1  -4  10       87.65       88.92      7.69 o 
   2  -4  10        4.06        7.09      3.38 o 
   3  -4  10        7.14       11.46      3.88 o 
   4  -4  10        0.98        3.67      5.35 o 
   5  -4  10        9.85       14.57      7.23 o 
   6  -4  10        4.34       17.20      7.61 o 
  -8  -3  10       13.60       -1.80      4.89 o 
  -7  -3  10        2.00       10.70      6.62 o 
  -6  -3  10        1.01        4.85      9.71 o 
  -5  -3  10       18.49       17.86      7.98 o 
  -4  -3  10        3.82        2.22      3.01 o 
  -3  -3  10        1.61        4.40      3.46 o 
  -2  -3  10        9.15       12.04      3.82 o 
  -1  -3  10       67.37       56.94      5.82 o 
   0  -3  10      336.11      379.51     34.47 o 
   1  -3  10       12.02       15.03      4.38 o 
   2  -3  10        8.38        5.76      2.21 o 
   3  -3  10       12.94        7.20      3.38 o 
   4  -3  10        3.62        7.71      5.33 o 
   5  -3  10        0.35        8.73      7.93 o 
   6  -3  10        3.04        0.75      5.87 o 
  -8  -2  10        3.16        2.23      5.10 o 
  -7  -2  10       26.10       19.32     13.50 o 
  -6  -2  10       24.76       23.15      6.12 o 
  -5  -2  10        3.90       11.49      5.56 o 
  -4  -2  10        8.14       10.29      3.04 o 
  -3  -2  10        8.91        6.19      4.40 o 
  -2  -2  10        3.27        5.96      3.36 o 
  -1  -2  10       25.43       23.26      4.96 o 
   0  -2  10        9.03       14.23      4.86 o 
   1  -2  10        8.42        9.63      3.86 o 
   2  -2  10        5.23        8.05      2.57 o 
   3  -2  10       16.25        8.60      2.96 o 
   4  -2  10        3.11        6.48      5.24 o 
   5  -2  10        9.01       27.56      8.93 o 
   6  -2  10        1.35       12.36      6.57 o 
  -8  -1  10       11.20        4.33      5.69 o 
  -7  -1  10        9.18        6.47      4.13 o 
  -6  -1  10        0.10        6.39      3.47 o 
  -5  -1  10       35.57       29.53      5.04 o 
  -4  -1  10        4.30        3.24      2.93 o 
  -3  -1  10       36.65       35.85      5.71 o 
  -2  -1  10        5.06        5.43      6.37 o 
  -1  -1  10       15.87       13.54      4.18 o 
   0  -1  10       28.06       33.10      4.83 o 
   1  -1  10        0.02       -1.49      2.69 o 
   2  -1  10       24.82       15.50      5.60 o 
   3  -1  10        0.25        5.40      3.46 o 
   4  -1  10        1.39       -2.18      4.88 o 
   5  -1  10        1.27        3.73      6.20 o 
   6  -1  10        2.87       -0.64      5.44 o 
  -7   0  10        0.88        4.53      3.24 o 
  -6   0  10        9.98        5.68      3.18 o 
  -5   0  10       17.83       12.18      5.80 o 
  -4   0  10        8.65        8.52      3.39 o 
  -3   0  10       87.00       97.49      6.99 o 
  -2   0  10       89.88      100.81     25.11 o 
  -1   0  10        0.01       -2.58      5.31 o 
   0   0  10        1.77        2.68      2.39 o 
   1   0  10        2.90        3.21      2.20 o 
   2   0  10        4.01        5.38      2.86 o 
   3   0  10        9.82        8.35      5.74 o 
   4   0  10       17.69       10.00      5.01 o 
   5   0  10        8.64        3.98      5.97 o 
  -7   1  10        0.03       13.51      3.82 o 
  -6   1  10        9.39       10.13      5.07 o 
  -5   1  10        0.11        8.55      4.41 o 
  -4   1  10        8.96        5.81      6.33 o 
  -3   1  10       10.24       10.75      6.32 o 
  -1   1  10        0.02        3.90      6.84 o 
   0   1  10        1.27        8.93      6.48 o 
   1   1  10       12.16        7.26      4.68 o 
   2   1  10       33.07       33.87      7.59 o 
   3   1  10        0.01        2.58      5.26 o 
   4   1  10        1.74        8.66     13.09 o 
   5   1  10       13.90        9.00     10.12 o 
  -7   2  10        3.76        2.99      8.93 o 
  -6   2  10        3.29        6.56      5.15 o 
  -5   2  10        1.19        5.29      5.18 o 
  -4   2  10       10.06        4.84      7.15 o 
  -3   2  10        6.59       17.15      5.95 o 
  -2   2  10       35.27       49.00     13.82 o 
  -1   2  10       16.83        8.95      4.29 o 
   0   2  10        0.63       -2.00      5.42 o 
   1   2  10        0.33        6.93      3.49 o 
   2   2  10        1.24        8.52      4.31 o 
   3   2  10        0.00        2.20      4.38 o 
   5   2  10        0.24        9.49     10.27 o 
  -6   3  10        5.63        5.03      3.21 o 
  -5   3  10        3.34        7.64      8.54 o 
  -4   3  10        0.21       -0.54      6.09 o 
  -3   3  10        2.84        2.58      6.40 o 
  -2   3  10       16.15       24.57     14.06 o 
  -1   3  10        1.06       11.27      5.39 o 
   0   3  10       17.69       14.48      5.43 o 
   1   3  10        2.17       14.69      6.38 o 
   2   3  10        4.23        8.71      6.25 o 
   3   3  10        0.06        7.93      5.15 o 
   4   3  10        0.50       -1.56      9.29 o 
  -6   4  10        3.55        2.32      5.66 o 
  -5   4  10        0.00        7.93      9.17 o 
  -4   4  10        0.00       12.18      5.57 o 
  -3   4  10        4.99       13.42      7.71 o 
  -2   4  10        4.95       19.18      7.57 o 
  -1   4  10        0.07        8.61      4.17 o 
   0   4  10        0.01        4.44      8.27 o 
   1   4  10        9.41        6.29      9.00 o 
   2   4  10        7.46       12.14      7.48 o 
   3   4  10        4.55       22.92      7.91 o 
  -5   5  10        1.23       30.67     13.97 o 
  -4   5  10        6.40        4.94      4.12 o 
  -3   5  10        3.90       19.22      6.76 o 
  -2   5  10        1.96       21.29      6.82 o 
  -1   5  10        0.13        0.12      6.90 o 
   0   5  10        9.91       12.07      8.39 o 
   1   5  10        0.05        2.50     12.38 o 
   2   5  10        0.93        8.61      4.43 o 
  -3   6  10        7.14        6.66      7.37 o 
  -2   6  10        4.12       11.78      7.06 o 
  -1   6  10        0.04        0.32      3.62 o 
   0   6  10        0.01        2.38      4.62 o 
  -1 -12  11        0.12       10.20     14.55 o 
  -3 -11  11        0.98       10.21      6.92 o 
  -2 -11  11        0.33       15.05      6.47 o 
  -1 -11  11        1.65       16.80      9.35 o 
   0 -11  11        1.64        0.47      5.30 o 
   1 -11  11        0.41       12.15      4.56 o 
   2 -11  11        0.92        0.81      4.96 o 
  -5 -10  11        4.89       -2.34      9.10 o 
  -4 -10  11        2.43       -0.49      8.32 o 
  -3 -10  11        1.55       -3.70      9.88 o 
  -2 -10  11        2.30        7.33      6.01 o 
  -1 -10  11        0.22       -0.63      8.13 o 
   0 -10  11        0.15        8.42      8.13 o 
   1 -10  11        0.22        9.78      8.08 o 
   2 -10  11        6.43       10.56      9.63 o 
  -5  -9  11        5.00        1.15     11.41 o 
  -4  -9  11        4.15        8.76      7.32 o 
  -3  -9  11       11.12       11.66      4.79 o 
  -2  -9  11        4.71        9.36      7.66 o 
  -1  -9  11        1.56        6.09      6.46 o 
   0  -9  11        2.79       11.73      5.93 o 
   1  -9  11        2.18       -2.61      4.45 o 
   2  -9  11        0.29        7.74      7.47 o 
   3  -9  11        1.21        2.92      9.49 o 
   4  -9  11        0.37        5.21      4.91 o 
  -6  -8  11        2.12        6.15      6.50 o 
  -5  -8  11        1.05       -0.86      5.95 o 
  -4  -8  11       19.06       30.10      9.05 o 
  -3  -8  11        4.83        5.90      6.21 o 
  -2  -8  11       10.26        6.90      5.95 o 
  -1  -8  11       20.65       21.43      6.85 o 
   0  -8  11        2.16       13.46      7.14 o 
   1  -8  11        0.14        5.62      5.25 o 
   2  -8  11        0.01        5.76      4.85 o 
   3  -8  11        6.81        6.01      6.18 o 
   4  -8  11        0.32        8.56     11.14 o 
  -7  -7  11        0.18       -6.76      7.49 o 
  -6  -7  11        0.85        5.05      6.45 o 
  -5  -7  11        2.77       12.30      6.69 o 
  -4  -7  11        0.01        1.91      4.07 o 
  -3  -7  11        0.20       -5.63      6.52 o 
  -2  -7  11       26.24        9.92      5.12 o 
  -1  -7  11        5.75        7.80      6.50 o 
   0  -7  11        0.09        5.65      4.19 o 
   1  -7  11        0.43        4.85      4.79 o 
   2  -7  11        8.08        6.57     10.71 o 
   3  -7  11        0.53       -2.52      3.18 o 
   4  -7  11        5.02        4.73      4.94 o 
   5  -7  11        0.59        3.46      5.26 o 
  -7  -6  11        0.01        6.31     14.74 o 
  -6  -6  11        0.02       -0.29      5.63 o 
  -5  -6  11        0.26        2.29      7.13 o 
  -4  -6  11       15.61        4.92     12.02 o 
  -3  -6  11        0.37        9.09      5.81 o 
  -2  -6  11       28.47       31.33      7.38 o 
  -1  -6  11        0.07        1.01      7.54 o 
   0  -6  11       22.66       20.66      6.68 o 
   1  -6  11        0.24        7.17      2.58 o 
   2  -6  11       13.00       13.60      4.30 o 
   3  -6  11        2.12        5.34      3.20 o 
   4  -6  11        0.53        7.03      4.29 o 
   5  -6  11        4.38        2.08      5.87 o 
  -7  -5  11        3.60       -0.86      8.37 o 
  -6  -5  11        2.16        0.33      5.79 o 
  -5  -5  11        2.03       12.92      5.47 o 
  -4  -5  11       27.26       21.70      6.75 o 
  -3  -5  11       65.69       54.73     10.94 o 
  -2  -5  11       55.64       60.27     10.45 o 
  -1  -5  11        3.39        7.19     11.65 o 
   0  -5  11       58.46       54.43     13.00 o 
   1  -5  11        5.98        2.53      3.20 o 
   2  -5  11        9.23       11.74      4.49 o 
   3  -5  11        6.43        7.20      2.72 o 
   4  -5  11        6.63       18.40      5.90 o 
   5  -5  11        0.23       -0.07      5.73 o 
  -7  -4  11        0.37        6.00      5.68 o 
  -6  -4  11        0.29       13.03      6.68 o 
  -5  -4  11        7.24       14.22      7.69 o 
  -4  -4  11        0.37        0.33      3.18 o 
  -3  -4  11       33.92       28.69     10.95 o 
  -2  -4  11       90.18       87.22     12.11 o 
  -1  -4  11        0.04        0.13      2.88 o 
   0  -4  11        7.35        9.05      2.89 o 
   1  -4  11        0.09        3.08      2.84 o 
   2  -4  11        2.16        2.62      3.17 o 
   3  -4  11        0.09       -1.69      3.32 o 
   4  -4  11        2.26        5.22      7.25 o 
   5  -4  11        3.93       10.85      6.83 o 
  -7  -3  11        5.19        4.24      5.52 o 
  -6  -3  11        1.40        6.29      5.69 o 
  -5  -3  11       14.22       21.21      7.12 o 
  -4  -3  11       10.30        3.15      5.35 o 
  -3  -3  11        0.55        6.36      3.93 o 
  -2  -3  11      101.88      109.73      8.30 o 
  -1  -3  11       96.11       95.79     14.14 o 
   0  -3  11       25.14       17.23      3.69 o 
   1  -3  11        1.05        6.58      3.30 o 
   2  -3  11       14.12       16.23      4.51 o 
   3  -3  11        0.70        5.27      4.49 o 
   4  -3  11        9.35        3.59      5.79 o 
   5  -3  11        1.87        0.88     10.71 o 
  -7  -2  11        3.21       14.81      7.57 o 
  -6  -2  11        0.35        3.81      4.41 o 
  -5  -2  11        0.09        5.82      2.71 o 
  -4  -2  11       10.31        3.85      2.73 o 
  -3  -2  11        9.06        7.20      7.83 o 
  -2  -2  11       12.28        7.50      5.10 o 
  -1  -2  11      323.95      354.64     27.68 o 
   0  -2  11      146.17      134.42     10.20 o 
   1  -2  11       16.37        9.12      2.79 o 
   2  -2  11        1.57        7.65      3.22 o 
   3  -2  11        0.86        7.38      2.50 o 
   4  -2  11        8.31       12.95      5.60 o 
   5  -2  11        3.41       10.93      6.68 o 
  -7  -1  11        2.22        4.84      4.05 o 
  -6  -1  11        0.24        2.41      2.45 o 
  -5  -1  11        0.65        5.12      2.47 o 
  -4  -1  11        0.57       -0.69      3.23 o 
  -3  -1  11       21.80       13.43      3.64 o 
  -2  -1  11        5.76       -0.38      3.28 o 
  -1  -1  11       64.57       62.06      8.18 o 
   0  -1  11       13.86       10.37      3.31 o 
   1  -1  11        3.93        3.62      2.86 o 
   2  -1  11       11.14       13.40     10.05 o 
   3  -1  11        0.26        2.42      3.10 o 
   4  -1  11        7.65       19.04      9.08 o 
   5  -1  11        0.66       -0.44      5.21 o 
  -7   0  11        0.80        9.86      4.07 o 
  -6   0  11        4.94        7.00     10.68 o 
  -5   0  11        1.66        1.89      3.33 o 
  -4   0  11        3.14        7.79      3.54 o 
  -3   0  11       28.75       26.57      4.42 o 
  -2   0  11      145.95      158.22     15.75 o 
  -1   0  11        0.35        0.13      5.79 o 
   0   0  11        1.47        4.08      3.76 o 
   1   0  11       33.55       21.08      4.57 o 
   2   0  11       15.52       10.38      7.87 o 
   3   0  11        3.14        3.76      3.82 o 
   4   0  11        0.74       -2.43      8.86 o 
   5   0  11        7.19       -3.94      8.52 o 
  -7   1  11        0.43        4.69      3.97 o 
  -6   1  11        1.58        9.46      3.89 o 
  -5   1  11        4.28       14.62      6.25 o 
  -4   1  11        0.02        5.61      3.43 o 
  -3   1  11        3.41        9.13      6.03 o 
  -2   1  11       22.43       16.76     17.18 o 
  -1   1  11       12.47       13.23     16.01 o 
   0   1  11        1.15       -0.95      5.68 o 
   1   1  11       20.08        1.91      5.36 o 
   2   1  11       12.86       14.74      5.06 o 
   3   1  11        1.05        2.19      4.12 o 
   4   1  11        0.00        0.83      9.10 o 
  -6   2  11       11.01       10.19      4.31 o 
  -5   2  11        0.85        5.21      4.12 o 
  -4   2  11        0.50        4.31      2.78 o 
  -3   2  11        0.01        9.76      4.48 o 
  -2   2  11        0.43        9.77      6.14 o 
  -1   2  11        8.71        2.70      3.26 o 
   0   2  11        1.15        8.41      8.44 o 
   1   2  11        0.02        8.53      4.49 o 
   2   2  11        3.61       11.60      5.54 o 
   3   2  11        0.40       10.50      6.05 o 
   4   2  11        0.27        2.53      8.95 o 
  -6   3  11        2.97        6.86      5.19 o 
  -5   3  11        6.08        4.58      5.01 o 
  -4   3  11        0.00        2.20      4.10 o 
  -3   3  11        1.89        0.67      4.23 o 
  -2   3  11        0.28       18.30     13.04 o 
  -1   3  11        4.08        2.58      4.57 o 
   0   3  11       10.41        9.32      5.57 o 
   1   3  11        9.12        4.03     10.32 o 
   2   3  11        0.97        2.57      4.74 o 
   3   3  11        5.85        1.44      5.90 o 
  -5   4  11        0.95       11.03      9.12 o 
  -4   4  11        0.60        3.97      5.94 o 
  -3   4  11        0.10       11.27      4.64 o 
  -2   4  11        0.00        0.34      8.90 o 
  -1   4  11        0.04        6.83      5.33 o 
   0   4  11        0.36        7.03      6.43 o 
   1   4  11        6.63       12.26      5.94 o 
   2   4  11        1.95        3.84      5.52 o 
  -3   5  11       10.87       10.22     14.16 o 
  -2   5  11        1.78       11.34     14.06 o 
  -1   5  11        1.12       10.83      9.44 o 
   0   5  11        0.00        3.74      7.37 o 
  -2 -11  12        0.76        1.80      9.20 o 
  -1 -11  12        1.27       16.65      5.64 o 
   0 -11  12        1.40       -6.28      8.03 o 
   1 -11  12        0.94       13.04      8.37 o 
  -4 -10  12        0.19       12.33      7.36 o 
  -3 -10  12        2.21        9.88      4.67 o 
  -2 -10  12        1.90        9.69      9.51 o 
  -1 -10  12        0.32        5.11      7.49 o 
   0 -10  12        0.10        7.65      6.33 o 
   1 -10  12       13.36       15.25      6.44 o 
   2 -10  12        0.02       -1.99      5.22 o 
  -5  -9  12       10.03        8.05      5.32 o 
  -4  -9  12        5.03       10.44      5.95 o 
  -3  -9  12        0.25       14.01      8.61 o 
  -2  -9  12        0.16        8.18      6.31 o 
  -1  -9  12        0.11       10.69      4.29 o 
   0  -9  12        5.97       -1.11      6.00 o 
   1  -9  12        8.28       15.77      8.59 o 
   2  -9  12        3.55       11.63      6.52 o 
   3  -9  12        2.40        5.45      7.06 o 
  -5  -8  12        0.32        6.22      6.13 o 
  -4  -8  12       14.50       21.29     10.41 o 
  -3  -8  12        0.59        5.62      8.52 o 
  -2  -8  12        0.14       -2.35      6.06 o 
  -1  -8  12       12.20       11.97      4.27 o 
   0  -8  12        0.31        6.20     15.43 o 
   1  -8  12        8.92        9.38      4.60 o 
   2  -8  12        3.68        7.91      4.19 o 
   3  -8  12        0.11       -3.21      9.73 o 
   4  -8  12        0.50       15.77      8.42 o 
  -6  -7  12        0.07       14.41      9.19 o 
  -5  -7  12        0.37        9.69     10.73 o 
  -4  -7  12        0.00        4.39      4.64 o 
  -3  -7  12        0.00        4.61      5.54 o 
  -2  -7  12        0.05        5.51      4.73 o 
  -1  -7  12        0.45        4.40      4.47 o 
   0  -7  12        5.68        7.06      4.02 o 
   1  -7  12        0.16        0.29      7.20 o 
   2  -7  12        2.17        3.00      4.98 o 
   3  -7  12        2.48       -0.54      8.52 o 
   4  -7  12        3.56       17.03      9.54 o 
  -6  -6  12        0.69       15.67      6.57 o 
  -5  -6  12        4.06       14.77      8.90 o 
  -4  -6  12        2.86       -2.98      5.74 o 
  -3  -6  12        0.26        0.52      9.54 o 
  -2  -6  12        3.09        8.86      5.57 o 
  -1  -6  12        2.04        0.36      5.26 o 
   0  -6  12        0.62        6.87      4.76 o 
   1  -6  12        4.84       11.60      5.46 o 
   2  -6  12       13.31       13.24      4.34 o 
   3  -6  12        1.39        0.02      3.76 o 
   4  -6  12        3.90        7.86      6.11 o 
  -7  -5  12        0.21        7.03      6.06 o 
  -6  -5  12        0.76       12.37      6.89 o 
  -5  -5  12        0.08        4.31      5.30 o 
  -4  -5  12        6.42       12.65      6.10 o 
  -3  -5  12       16.44       23.60      9.56 o 
  -2  -5  12        9.02        9.63      5.94 o 
  -1  -5  12        5.50        6.18      5.21 o 
   0  -5  12        7.27       18.29      5.38 o 
   1  -5  12        0.52        1.99      4.60 o 
   2  -5  12        1.09        2.57      4.31 o 
   3  -5  12       13.42       14.25      4.33 o 
   4  -5  12        0.00        3.99      4.04 o 
  -7  -4  12        0.32        8.87      7.05 o 
  -6  -4  12        1.40        7.81      6.52 o 
  -5  -4  12        0.47        4.91      6.62 o 
  -4  -4  12        6.59        9.06      7.54 o 
  -3  -4  12       17.00       12.41      4.60 o 
  -2  -4  12        1.72        9.98      4.96 o 
  -1  -4  12        8.65        5.65      2.99 o 
   0  -4  12        2.94        8.02      5.94 o 
   1  -4  12        0.42        4.39      2.36 o 
   2  -4  12        2.70        7.48      3.74 o 
   3  -4  12        0.11        2.75      2.19 o 
   4  -4  12        2.93        1.17      7.79 o 
   5  -4  12        1.93       12.99      6.59 o 
  -7  -3  12        0.01        0.42      6.35 o 
  -6  -3  12        0.03        4.86      4.99 o 
  -5  -3  12        7.80        7.86     12.04 o 
  -4  -3  12       13.10       18.60      5.55 o 
  -3  -3  12       14.21       13.54      3.82 o 
  -2  -3  12        0.78        0.87      2.74 o 
  -1  -3  12      129.21      121.70     11.23 o 
   0  -3  12        1.44        3.48      2.35 o 
   1  -3  12        1.65        6.61      3.01 o 
   2  -3  12        3.84        4.30      3.52 o 
   3  -3  12        0.00        4.22      3.17 o 
   4  -3  12        2.14        7.44      4.64 o 
  -7  -2  12        0.02        3.97      4.52 o 
  -6  -2  12        2.81        3.17      5.06 o 
  -5  -2  12        0.41        2.45      3.63 o 
  -4  -2  12        6.49        5.81      3.69 o 
  -3  -2  12        5.38        2.83      2.79 o 
  -2  -2  12        0.59        4.59      4.52 o 
  -1  -2  12       32.88       32.05      5.06 o 
   0  -2  12        5.94        7.08      3.30 o 
   1  -2  12        7.08        3.39      5.12 o 
   2  -2  12        0.95        6.39      2.72 o 
   3  -2  12        0.83        1.39      2.58 o 
   4  -2  12        4.46        8.41      4.91 o 
  -7  -1  12        2.13       16.50      6.96 o 
  -6  -1  12        0.01       17.96      8.18 o 
  -5  -1  12        1.68        5.53      4.32 o 
  -4  -1  12        0.95        3.58      3.13 o 
  -3  -1  12        0.69        5.63      3.41 o 
  -2  -1  12       23.40       17.23      5.32 o 
  -1  -1  12        7.64        4.10      2.03 o 
   0  -1  12        0.08        7.43      3.02 o 
   1  -1  12        1.54        1.18      2.37 o 
   2  -1  12        1.61        3.31      2.14 o 
   3  -1  12        0.83        9.05      3.70 o 
   4  -1  12        1.00        2.19      8.42 o 
  -6   0  12        1.87       14.78      5.38 o 
  -5   0  12        2.87        4.06      4.84 o 
  -4   0  12        7.36        9.33      5.16 o 
  -3   0  12        0.19        4.88      8.13 o 
  -2   0  12        2.16       -0.55      5.14 o 
  -1   0  12       17.22        5.20      4.42 o 
   0   0  12        2.54        9.50      3.47 o 
   1   0  12        0.16        5.74      5.50 o 
   2   0  12        6.22       10.18      5.34 o 
   3   0  12        0.68        4.82      3.70 o 
   4   0  12        0.63       -0.58      8.86 o 
  -6   1  12        0.00       10.80      3.53 o 
  -5   1  12        0.25       -1.71      8.52 o 
  -4   1  12        3.42        2.86      6.75 o 
  -3   1  12        9.65       11.10      6.96 o 
  -2   1  12       17.03       14.90      9.54 o 
  -1   1  12        3.35        4.21      4.06 o 
   0   1  12        7.76        9.38      3.89 o 
   1   1  12        3.48        7.33      3.43 o 
   2   1  12        0.28        5.41      4.53 o 
   3   1  12        1.13        5.38      3.50 o 
  -5   2  12        0.39        6.74      5.20 o 
  -4   2  12        1.98        9.50      6.72 o 
  -3   2  12        0.03       -2.81      5.97 o 
  -2   2  12        0.88        8.06      4.91 o 
  -1   2  12        0.16        6.78      6.36 o 
   0   2  12        0.91       -5.63      5.63 o 
   1   2  12        0.72        5.28      4.31 o 
   2   2  12        1.89        3.63      7.74 o 
  -4   3  12        1.56       10.30      6.73 o 
  -3   3  12        9.86       14.58      8.49 o 
  -2   3  12        0.03       -6.63      6.63 o 
  -1   3  12        7.55        6.84      5.89 o 
   0   3  12        2.66       11.89      6.51 o 
   1   3  12        0.22        3.54      3.13 o 
  -2   4  12        3.83       14.30      9.32 o 
  -1   4  12        0.16        2.69      5.90 o 
  -3 -10  13        0.90        5.96      6.60 o 
  -2 -10  13        0.01        3.33      6.23 o 
  -1 -10  13        0.04        6.38      4.53 o 
   0 -10  13        0.00        5.32      3.61 o 
   1 -10  13        0.75        2.71      6.06 o 
  -4  -9  13        9.91       16.80      5.06 o 
  -3  -9  13        2.93       -2.29      4.77 o 
  -2  -9  13        0.11       10.39      4.25 o 
  -1  -9  13        1.60       12.02      6.28 o 
   0  -9  13        1.72        6.92      5.72 o 
   1  -9  13       10.51       11.21      5.62 o 
   2  -9  13        0.03        0.23      8.54 o 
  -5  -8  13        0.10        9.65      3.14 o 
  -4  -8  13        0.00        3.61      5.06 o 
  -3  -8  13        7.69       13.25      8.21 o 
  -2  -8  13        3.66       20.29      6.86 o 
  -1  -8  13        2.83        4.15      9.78 o 
   0  -8  13        4.38        3.33     14.31 o 
   1  -8  13        2.12        5.00      4.00 o 
   2  -8  13        0.56       11.89      5.44 o 
   3  -8  13        0.45       -5.84      9.00 o 
  -5  -7  13        0.20        7.99      8.39 o 
  -4  -7  13        0.75        5.57      4.70 o 
  -3  -7  13        0.33        6.67      4.96 o 
  -2  -7  13        2.57       16.12     10.05 o 
  -1  -7  13        8.16       11.32      5.68 o 
   0  -7  13        5.34       10.21      4.73 o 
   1  -7  13        0.09        7.95      4.43 o 
   2  -7  13        0.27       12.48     29.56 o 
   3  -7  13        0.04       18.15      7.25 o 
  -6  -6  13        0.61       11.05      7.51 o 
  -5  -6  13        8.18       11.14      6.98 o 
  -4  -6  13        2.57        3.35      4.12 o 
  -3  -6  13        1.02        5.94      7.49 o 
  -2  -6  13        0.12        0.40      6.81 o 
  -1  -6  13        0.39        5.48      4.73 o 
   0  -6  13        0.25        8.23      3.90 o 
   1  -6  13        1.15        3.80      4.61 o 
   2  -6  13        0.00       -1.68      4.88 o 
   3  -6  13        0.35       11.97      6.91 o 
  -6  -5  13        1.85        6.55      6.93 o 
  -5  -5  13        1.99       11.46      6.11 o 
  -4  -5  13        0.51        5.87      5.33 o 
  -3  -5  13        5.14        1.80      5.11 o 
  -2  -5  13       17.09       19.02     14.99 o 
  -1  -5  13        0.46        3.83      4.77 o 
   0  -5  13        0.59       14.97     11.02 o 
   1  -5  13        0.33        4.28      2.00 o 
   2  -5  13        0.41        3.38      3.78 o 
   3  -5  13        1.21        4.81      5.25 o 
   4  -5  13        1.13       11.44      6.52 o 
  -6  -4  13        0.39        3.27      4.21 o 
  -5  -4  13        5.58       14.63      6.95 o 
  -4  -4  13        0.16        2.30      3.31 o 
  -3  -4  13        0.13        7.64      4.53 o 
  -2  -4  13        0.00        7.84      5.04 o 
  -1  -4  13       26.24       20.37      7.29 o 
   0  -4  13        0.07        4.96      2.59 o 
   1  -4  13        0.16        0.06      3.13 o 
   2  -4  13        0.14       10.73      3.45 o 
   3  -4  13        0.02       11.91      8.42 o 
   4  -4  13        0.07       -1.67      4.99 o 
  -6  -3  13        0.15        4.27      4.32 o 
  -5  -3  13        2.99        4.55      3.49 o 
  -4  -3  13        1.29        7.34      5.18 o 
  -3  -3  13        7.71        4.23      4.87 o 
  -2  -3  13        0.10        3.25      2.62 o 
  -1  -3  13        5.17        3.00      2.07 o 
   0  -3  13       13.34        8.87      3.68 o 
   1  -3  13        2.05        3.29      3.55 o 
   2  -3  13        0.22       -3.38      3.38 o 
   3  -3  13        0.62        2.22      4.90 o 
  -6  -2  13        1.79       21.07      7.64 o 
  -5  -2  13        3.37       14.06      9.59 o 
  -4  -2  13        0.03        7.44      7.08 o 
  -3  -2  13        9.11        6.84      2.35 o 
  -2  -2  13      103.21       77.60     27.49 o 
  -1  -2  13        8.52        6.40      4.39 o 
   0  -2  13       32.26       22.22      5.35 o 
   1  -2  13        9.57        6.25      2.04 o 
   2  -2  13        0.09       -0.35      5.18 o 
  -6  -1  13        0.24       -2.34      8.76 o 
  -5  -1  13        3.33       -6.08      9.15 o 
  -4  -1  13        0.15        5.81      7.88 o 
  -3  -1  13        4.94       12.23      4.94 o 
  -2  -1  13       56.11       57.39      9.15 o 
  -1  -1  13       11.61       13.93      4.21 o 
   0  -1  13        6.14       17.15      5.94 o 
   1  -1  13        3.78       12.39      6.02 o 
   2  -1  13        8.77       13.02      7.08 o 
   3  -1  13        0.00       -2.29      7.64 o 
  -5   0  13        0.42        6.67      6.23 o 
  -4   0  13        0.00        6.64      5.04 o 
  -3   0  13       35.45       28.84      9.98 o 
  -2   0  13        1.31        4.09      5.62 o 
  -1   0  13        0.01        4.96      5.43 o 
   0   0  13       15.42       10.24      9.98 o 
   1   0  13       12.08       12.45      5.00 o 
   2   0  13        4.15       15.46      5.43 o 
  -5   1  13        0.21        8.56     10.75 o 
  -4   1  13        5.21       11.52      5.18 o 
  -3   1  13        8.81       15.33      6.08 o 
  -2   1  13        4.09       12.12      7.06 o 
  -1   1  13        0.12        8.44      3.24 o 
   0   1  13        8.56       23.62      7.98 o 
   1   1  13       10.17       12.12     10.22 o 
   2   1  13        1.24       -5.06      9.00 o 
  -4   2  13        0.13        6.57      8.32 o 
  -3   2  13        0.38        8.75      4.45 o 
  -2   2  13        1.10        7.95      8.69 o 
  -1   2  13        2.22        6.75      6.74 o 
   0   2  13        0.00       -4.09      6.02 o 
  -2  -9  14        0.31       -2.20      6.17 o 
  -1  -9  14        1.87        4.41      6.54 o 
   0  -9  14        3.02        5.99     10.66 o 
  -4  -8  14        1.45        5.26      4.87 o 
  -3  -8  14        2.17        8.74      6.64 o 
  -2  -8  14        0.67       14.41      7.46 o 
  -1  -8  14        5.44       17.44      7.61 o 
   0  -8  14        2.90        9.55      5.67 o 
   1  -8  14        1.55        1.94      5.14 o 
  -4  -7  14        2.03       13.54      6.62 o 
  -3  -7  14        2.89        4.44      8.27 o 
  -2  -7  14        2.22        4.28      7.03 o 
  -1  -7  14        0.39        0.37      8.27 o 
   0  -7  14        5.56       18.79      6.77 o 
   1  -7  14        0.69       11.70      6.68 o 
   2  -7  14        0.01        0.91      3.51 o 
  -5  -6  14        1.06        5.34      6.39 o 
  -4  -6  14        1.83       10.27      5.14 o 
  -3  -6  14        0.30        4.95      7.20 o 
  -2  -6  14        1.36        5.77      3.70 o 
  -1  -6  14       11.98        6.53      4.55 o 
   0  -6  14        4.06       10.92      8.56 o 
   1  -6  14        2.31        5.93      3.48 o 
   2  -6  14        0.00       10.10      4.53 o 
  -5  -5  14        2.85        4.07      5.42 o 
  -4  -5  14        7.29        8.34      4.09 o 
  -3  -5  14        0.07        6.60      6.25 o 
  -2  -5  14        5.83        5.40      5.04 o 
  -1  -5  14        0.53        5.29      6.52 o 
   0  -5  14        0.14        2.20      9.34 o 
   1  -5  14        0.08        2.35      3.42 o 
   2  -5  14       12.12        2.99      3.36 o 
  -5  -4  14        2.78        6.34     14.45 o 
  -4  -4  14        9.68       11.23      4.55 o 
  -3  -4  14        0.22        2.73      5.35 o 
  -2  -4  14        1.18        4.83      7.96 o 
  -1  -4  14        6.58        8.15      4.36 o 
   0  -4  14        3.38       -2.28      4.73 o 
   1  -4  14        0.14        0.24      2.75 o 
   2  -4  14        0.10        5.32      3.78 o 
  -5  -3  14        4.04       12.36     10.41 o 
  -4  -3  14        0.00       -2.09      6.57 o 
  -3  -3  14        1.72       -2.77      4.87 o 
  -2  -3  14       10.28       13.64      5.35 o 
  -1  -3  14        0.01        0.18      3.11 o 
   0  -3  14        0.17        2.74      4.57 o 
   1  -3  14        0.82        4.39      5.71 o 
   2  -3  14        0.55        5.92      3.17 o 
  -5  -2  14        3.74        7.49      8.37 o 
  -4  -2  14        0.03        8.95     12.46 o 
  -2  -2  14       26.50       25.25      9.05 o 
  -1  -2  14        3.11        0.01      3.41 o 
   0  -2  14        0.16        7.20      4.20 o 
   1  -2  14        0.24        2.14      4.91 o 
   2  -2  14        2.38        4.91      3.27 o 
  -4  -1  14        0.09       10.07      8.37 o 
  -2  -1  14        2.42        9.62      4.34 o 
  -1  -1  14        6.96        9.84      4.70 o 
   0  -1  14        0.15       12.62      5.38 o 
   1  -1  14        1.33       -0.40      6.06 o 
  -4   0  14        8.10        8.52      8.56 o 
  -3   0  14        0.91        2.82      7.20 o 
  -2   0  14        5.18       11.62      4.60 o 
  -1   0  14        0.16        5.79     12.63 o 
   0   0  14        5.74        5.09      4.54 o 
  -2   1  14        0.08       -1.07      7.20 o 
  -2  -7  15        4.75        5.30      4.40 o 
  -1  -7  15       16.83       17.48      5.97 o 
   0  -7  15        0.00        6.94      4.33 o 
  -3  -6  15        0.66       10.07      4.06 o 
  -2  -6  15        3.97       15.90      8.73 o 
  -1  -6  15        0.01        6.95      6.36 o 
   0  -6  15        4.32        7.91      3.75 o 
  -3  -5  15        1.05        1.78      3.55 o 
  -2  -5  15        9.12        6.34      7.27 o 
  -1  -5  15        8.53        8.69      3.42 o 
   0  -5  15        0.41       -0.14      4.20 o 
   1  -5  15        0.05       -0.78      4.18 o 
  -3  -4  15        0.01       -4.28     10.02 o 
  -2  -4  15        0.72        9.78      6.57 o 
  -1  -4  15       10.66       13.48      7.45 o 
   0  -4  15        1.63        5.06      6.47 o 
  -3  -3  15        2.24       -2.34      9.44 o 
  -2  -3  15        2.44       14.40      7.01 o 
  -1  -3  15        3.57        7.98      5.11 o 
   0  -3  15        0.33        5.60      5.64 o 
  -2  -2  15        2.27       -3.84      9.25 o 
  -1  -2  15        4.55       12.60      6.96 o 
                                                 
